# Supplementary material for: Proteome and transcriptome analyses reveal key molecular differences between quality parameters of commercial-ripe and tree-ripe fig (Ficus carica L.)
Source: BMC Plant Biol. 2019 Apr 16;19:146. doi: 10.1186/s12870-019-1742-x (PMC6469076; doi:10.1186/s12870-019-1742-x)
Supplement: Supplementary file 3 — Table S3. All identified proteins annotated in Moraceae and local RNA-Seq assembly dataset databases. (XLSX 146 kb) [file 12870_2019_1742_MOESM3_ESM.xlsx]

## Sheet: 工作表1
Additional file 3: Table S3. All identified proteins annotated in Moraceae and local RNA-Seq assembly datasets databases.
Accession	Description	Score	Coverage	# Proteins	# Unique Peptides	# Peptides	# PSMs	# AAs	MW [kDa]	calc. pI
c47225_g2_i1	(R)-mandelonitrile lyase-like; AltName: Full=Hydroxynitrile lyase-like; Short=(R)-oxynitrilase-like; Flags: Precursor [Arabidopsis thaliana]	59.91	0.0618	2	2	3	4	453	49.4	6.6
c47252_g1_i1	(R)-mandelonitrile lyase-like; AltName: Full=Hydroxynitrile lyase-like; Short=(R)-oxynitrilase-like; Flags: Precursor [Arabidopsis thaliana]	91.1	0.033	1	2	2	3	787	85.7	8.91
c33266_g1_i1	10 kDa chaperonin; AltName: Full=Chaperonin 10; Short=CPN10; AltName: Full=Protein groES [Arabidopsis thaliana]	34.71	0.2626	1	2	2	3	99	10.8	9.04
c44954_g1_i1	13S globulin seed storage protein 2; AltName: Full=Legumin-like protein 2; Contains: 13S globulin seed storage protein 2 acidic chain; C	169.57	0.1149	2	5	5	7	409	44.7	6.42
c78488_g1_i1	14 kDa zinc-binding protein; AltName: Full=Protein kinase C inhibitor; Short=PKCI [Zea mays]	39.25	0.1333	1	2	2	3	165	18.1	7.58
c23405_g1_i1	14-3-3 protein 4; AltName: Full=PBLT4	448.89	0.4847	2	9	13	61	262	29.6	4.81
c45534_g1_i3	14-3-3-like protein	253.6	0.185	2	1	4	35	254	28.4	5.02
c45534_g1_i4	14-3-3-like protein	283.08	0.2244	2	2	5	39	254	28.5	4.92
c45534_g1_i1	14-3-3-like protein	377.26	0.2879	2	1	7	44	257	28.9	4.96
c45534_g1_i5	14-3-3-like protein	581.48	0.4099	2	5	11	74	283	32	4.86
c45534_g2_i1	14-3-3-like protein B; AltName: Full=VFA-1433B	208.06	0.2107	2	1	5	23	261	29.4	4.92
c17130_g1_i1	14-3-3-like protein C; AltName: Full=14-3-3-like protein B	179.54	0.2901	1	1	3	25	131	14.7	4.65
c27867_g1_i1	14-3-3-like protein D; AltName: Full=SGF14D [Glycine max]	266.21	0.2558	2	2	6	38	258	29.1	4.84
c46276_g3_i1	17.3 kDa class I heat shock protein; AltName: Full=HSP 17.3 [Glycine max]	88.5	0.1935	2	1	3	13	155	17.7	5.34
c46276_g1_i1	17.3 kDa class I heat shock protein; AltName: Full=HSP 17.3 [Glycine max]	139.65	0.3718	3	3	5	23	156	17.7	6.37
c44815_g1_i1	17.6 kDa class II heat shock protein; AltName: Full=17.6 kDa heat shock protein; Short=AtHsp17.6 [Arabidopsis thaliana]	199.9	0.2579	1	3	3	22	159	17.8	6.35
c29558_g1_i1	1-aminocyclopropane-1-carboxylate oxidase 5; Short=ACC oxidase 5; Short=AtACO5 [Arabidopsis thaliana]	471.18	0.4566	1	13	13	119	311	34.7	5.77
c43300_g1_i1	1-aminocyclopropane-1-carboxylate oxidase homolog 1 [Arabidopsis thaliana]	43.85	0.0276	1	1	1	3	362	40.6	5.85
c32550_g1_i1	1-aminocyclopropane-1-carboxylate oxidase; Short=ACC oxidase; AltName: Full=Ethylene-forming enzyme; Short=EFE	956.48	0.5649	4	20	20	362	370	43.3	6.07
c42993_g1_i1	1-deoxy-D-xylulose 5-phosphate reductoisomerase, chloroplastic; Short=1-deoxyxylulose-5-phosphate reductoisomerase; Short=DXP reductoisomerase; AltName	33.08	0.0226	1	1	1	1	443	47.9	7.49
c40689_g1_i1	2,3-bisphosphoglycerate-independent phosphoglycerate mutase; Short=BPG-independent PGAM; Short=Phosphoglyceromutase; AltName: Full=PGAM-I [Mesembryanth	465.06	0.3381	1	13	13	69	559	60.9	5.59
c40733_g1_i1	20 kDa chaperonin, chloroplastic; AltName: Full=Chaperonin 10; Short=Ch-CPN10; Short=Cpn10; AltName: Full=Chaperonin 20; AltName: Full=Protein Cpn21;	75.63	0.1382	1	2	2	5	246	25.8	9.17
c36727_g1_i1	21 kDa protein; AltName: Full=1.2 protein; Flags: Precursor	39.02	0.0905	1	1	1	2	221	24	7.72
c60270_g1_i1	21 kDa protein; AltName: Full=1.2 protein; Flags: Precursor	62.12	0.0918	1	1	1	5	207	22.7	9.38
c19765_g2_i1	21 kDa protein; AltName: Full=1.2 protein; Flags: Precursor	210.44	0.2961	1	4	4	23	206	22.3	7.83
Q6S3D1	24-sterol-C-methyltransferase (Fragment) OS=Morus alba GN=SMT PE=2 SV=1 - [Q6S3D1_MORAL]	37.35	0.0763	1	1	1	2	131	14.7	7.28
c45834_g1_i2	26S protease regulatory subunit 6A homolog A; AltName: Full=26S proteasome AAA-ATPase subunit RPT5a; AltName: Full=Proteasome 26S subunit 6A homolog	99.33	0.0872	3	2	3	14	436	48.9	5.08
c40769_g1_i1	26S protease regulatory subunit 6B homolog; AltName: Full=26S protease subunit 6B homolog; AltName: Full=26S proteasome AAA-ATPase subunit RPT3; AltN	96.41	0.0722	2	2	3	15	457	51.3	6.48
c44305_g1_i1	26S protease regulatory subunit 7; AltName: Full=26S proteasome AAA-ATPase subunit RPT1; AltName: Full=26S proteasome subunit 7; AltName: Full=Regulato	82.04	0.0962	1	4	4	6	426	47.7	6.29
c43737_g1_i1	26S protease regulatory subunit 8 homolog A; AltName: Full=26S proteasome AAA-ATPase subunit RPT6a; AltName: Full=26S proteasome subunit 8 homolog A;	146.79	0.1375	2	3	4	21	429	48.3	8.97
c30979_g1_i1	26S protease regulatory subunit S10B homolog B; AltName: Full=26S proteasome AAA-ATPase subunit RPT4b; AltName: Full=26S proteasome subunit S10B homo	323.07	0.2764	3	7	8	25	398	44.7	7.88
c18429_g1_i1	26S proteasome non-ATPase regulatory subunit 1 homolog A; AltName: Full=26S proteasome regulatory subunit RPN2a; Short=AtRPN2a; AltName: Full=26S pro	148.86	0.0465	1	5	5	13	1011	109.8	5.36
c53515_g1_i1	26S proteasome non-ATPase regulatory subunit 11 homolog; AltName: Full=19S proteosome subunit 9; Short=AtS9; AltName: Full=26S proteasome regulatory	197.77	0.2146	1	7	7	18	424	47.1	5.99
c5162_g2_i1	26S proteasome non-ATPase regulatory subunit 12 homolog A; AltName: Full=26S proteasome regulatory subunit RPN5a; Short=AtRPN5a; AltName: Full=26S pr	32.29	0.0204	1	1	1	4	442	50.5	7.42
c25328_g2_i1	26S proteasome non-ATPase regulatory subunit 13 homolog B; AltName: Full=26S proteasome regulatory subunit RPN9b; Short=AtRNP9b; AltName: Full=26S pr	125.12	0.1134	1	4	4	9	397	45.5	5.33
c72088_g1_i1	26S proteasome non-ATPase regulatory subunit 14 homolog; AltName: Full=26S proteasome regulatory subunit RPN11; Short=AtRPN11 [Arabidopsis thaliana]	158.98	0.2083	1	5	5	9	312	34.8	6.8
c36008_g1_i1	26S proteasome non-ATPase regulatory subunit 2 homolog A; AltName: Full=26S proteasome regulatory subunit RPN1a; Short=AtRPN1a; AltName: Full=26S pro	219.08	0.1176	1	8	8	12	893	98.1	5.25
c78815_g2_i1	26S proteasome non-ATPase regulatory subunit 4 homolog; AltName: Full=26S proteasome regulatory subunit RPN10; Short=AtRPN10; AltName: Full=26S protea	59.78	0.054	1	2	2	2	389	41	4.65
c42807_g1_i1	26S proteasome non-ATPase regulatory subunit 4 homolog; AltName: Full=26S proteasome regulatory subunit RPN10; Short=AtRPN10; AltName: Full=26S protea	176.83	0.1114	1	4	4	10	404	42.8	4.69
c78253_g1_i1	26S proteasome non-ATPase regulatory subunit 6; AltName: Full=26S proteasome regulatory particle non-ATPase subunit 7; Short=OsRPN7; AltName: Full=26	53.32	0.0699	1	2	2	3	386	44.4	5.57
c45387_g5_i1	26S proteasome non-ATPase regulatory subunit 7 homolog A; AltName: Full=26S proteasome regulatory subunit RPN8a; Short=AtRPN8a; AltName: Full=Protein	79.45	0.0878	1	1	2	5	319	36.3	7.81
c54041_g1_i1	26S proteasome non-ATPase regulatory subunit 7 homolog A; AltName: Full=26S proteasome regulatory subunit RPN8a; Short=AtRPN8a; AltName: Full=Protein	119.29	0.1677	1	2	3	6	310	34.9	6.4
c41824_g1_i1	26S proteasome non-ATPase regulatory subunit 8 homolog A; AltName: Full=26S proteasome regulatory subunit RPN12a; Short=AtRPN12a; AltName: Full=26S p	34.12	0.0637	1	1	1	2	267	31	5.03
c37902_g1_i1	26S proteasome regulatory subunit 4 homolog A; AltName: Full=26S proteasome AAA-ATPase subunit RPT2a; AltName: Full=26S proteasome subunit 4 homolog	197.24	0.1839	1	7	7	14	446	49.7	6.21
c42361_g1_i1	28 kDa ribonucleoprotein, chloroplastic; Short=28RNP; Flags: Precursor	35.63	0.0507	1	1	1	1	276	30.4	4.55
c41516_g1_i1	2-C-methyl-D-erythritol 2,4-cyclodiphosphate synthase, chloroplastic; Short=MECDP-synthase; Short=MECPS; Flags: Precursor [Catharanthus roseus]	75.09	0.1458	1	2	2	3	240	25.3	7.65
c41563_g1_i1	2-Cys peroxiredoxin BAS1, chloroplastic; AltName: Full=Thiol-specific antioxidant protein; Flags: Precursor [Oryza sativa Japonica Group]	84.89	0.1312	1	3	3	7	282	31	8.73
c18733_g1_i1	2-dehydro-3-deoxyphosphooctonate aldolase 1; AltName: Full=3-deoxy-D-manno-octulosonic acid 8-phosphate synthase; AltName: Full=KDO-8-phosphate synth	160.1	0.1897	1	4	4	6	290	31.8	7.14
c78278_g1_i1	2-hydroxyacyl-CoA lyase; AltName: Full=2-hydroxyphytanoyl-CoA lyase; Short=2-HPCL; AltName: Full=Oxalyl-CoA decarboxylase [Arabidopsis thaliana]	405.87	0.2897	1	13	13	55	573	61.3	5.94
c39585_g1_i1	2-methylene-furan-3-one reductase; AltName: Full=Enone oxidoreductase; Short=FaEO; AltName: Full=Quinone oxidoreductase; Short=FaQR [Fragaria x anan	172.5	0.2325	1	6	6	12	357	37.9	8.7
c37460_g1_i1	2-methylene-furan-3-one reductase; AltName: Full=Enone oxidoreductase; Short=FaEO; AltName: Full=Quinone oxidoreductase; Short=FaQR [Fragaria x anana	43.61	0.1066	1	2	2	3	319	33.7	7.37
c45309_g1_i1	2-oxoglutarate dehydrogenase, mitochondrial; AltName: Full=2-oxoglutarate dehydrogenase complex component E1; Short=OGDC-E1; AltName: Full=Alpha-ketog	257.14	0.1069	2	8	8	23	1020	115.8	6.77
W9SGL6	31 kDa ribonucleoprotein OS=Morus notabilis GN=L484_017695 PE=4 SV=1 - [W9SGL6_9ROSA]	35.63	0.0408	1	1	1	1	343	38.1	4.75
c40605_g1_i1	36.4 kDa proline-rich protein	57.77	0.313	2	2	2	3	131	13.1	7.5
c38261_g1_i1	3-deoxy-manno-octulosonate cytidylyltransferase, mitochondrial; AltName: Full=CMP-2-keto-3-deoxyoctulosonic acid synthase; Short=AtCKS; Short=CMP-KDO	23.43	0.0273	1	1	1	1	293	32.6	6.18
c32033_g1_i1	3-hydroxyacyl-[acyl-carrier-protein]	78.93	0.1333	2	3	3	4	240	26.2	8.47
W9S3Z6	3-hydroxybutyryl-CoA dehydratase OS=Morus notabilis GN=L484_009255 PE=4 SV=1 - [W9S3Z6_9ROSA]	24.56	0.0658	2	1	1	1	243	26.1	8.38
c25753_g1_i1	3-hydroxyisobutyryl-CoA hydrolase-like protein 3, mitochondrial; Flags: Precursor [Arabidopsis thaliana]	61.77	0.0612	1	2	2	2	376	40.9	5.94
c44950_g1_i1	3-isopropylmalate dehydratase large subunit; AltName: Full=AtLEUC; AltName: Full=Isopropylmalate isomerase large subunit 1; Short=AtIIL1; Flags: Precu	46.52	0.0492	1	2	2	3	508	55.3	7.84
c59668_g1_i1	3-isopropylmalate dehydratase small subunit 3; AltName: Full=AtLEUD3; AltName: Full=Isopropylmalate isomerase small subunit 3; Flags: Precursor [Arab	70.81	0.1496	1	2	2	2	254	26.8	7.77
c65850_g1_i1	3-ketoacyl-CoA thiolase 2, peroxisomal; AltName: Full=Acetyl-CoA acyltransferase 2; AltName: Full=Beta-ketothiolase 2; AltName: Full=Peroxisomal 3-ox	529.4	0.375	2	13	13	55	464	48.6	7.84
c15638_g1_i1	3-phosphoshikimate 1-carboxyvinyltransferase, chloroplastic; AltName: Full=5-enolpyruvylshikimate-3-phosphate synthase; Short=EPSP synthase; Flags: Prec	68.47	0.026	1	1	1	3	578	61.7	8.31
c72244_g1_i1	40S ribosomal protein S12 [Hordeum vulgare]	92.17	0.3191	2	4	4	6	141	15	6.01
c59639_g1_i1	40S ribosomal protein S13 [Glycine max]	309.05	0.4967	5	8	8	37	151	17.1	10.39
c27826_g1_i1	40S ribosomal protein S14-3 [Arabidopsis thaliana]	97.77	0.2167	3	3	3	7	203	22.3	10.36
c5171_g1_i1	40S ribosomal protein S15-1 [Arabidopsis thaliana]	118.51	0.2566	2	2	2	13	113	12.8	10.65
c18776_g1_i1	40S ribosomal protein S15a-1 [Arabidopsis thaliana]	71.82	0.142	2	3	3	4	169	19.3	10.37
c46212_g3_i1	40S ribosomal protein S16	103.88	0.1862	2	3	3	8	145	16.5	10.2
c20479_g1_i1	40S ribosomal protein S17-4 [Arabidopsis thaliana]	110.62	0.1714	2	3	3	13	140	16.1	9.98
c41047_g5_i1	40S ribosomal protein S18 [Arabidopsis thaliana]	189.86	0.3026	5	4	4	30	152	17.6	10.56
c59894_g1_i1	40S ribosomal protein S19-3 [Arabidopsis thaliana]	144.68	0.3497	1	4	4	16	143	15.9	10.27
c41270_g1_i1	40S ribosomal protein S20-2 [Arabidopsis thaliana]	101.41	0.1967	2	2	2	14	122	13.7	9.47
c47369_g1_i1	40S ribosomal protein S23; AltName: Full=S12 [Fragaria x ananassa]	40.89	0.1278	1	2	2	6	180	20.1	10.36
c39502_g1_i1	40S ribosomal protein S2-4 [Arabidopsis thaliana]	215.07	0.1795	3	5	5	15	273	29.8	10.4
c31254_g1_i1	40S ribosomal protein S24-1 [Arabidopsis thaliana]	50.32	0.2985	2	3	3	5	134	15.5	10.56
c19424_g1_i1	40S ribosomal protein S25 [Solanum lycopersicum]	92.01	0.213	1	2	2	4	108	12	10.59
c43348_g1_i1	40S ribosomal protein S3-3 [Arabidopsis thaliana]	187.38	0.2029	4	5	5	16	276	30.6	9.58
c66194_g1_i1	40S ribosomal protein S3a	120.56	0.1565	2	4	4	8	262	30.1	9.85
c39954_g1_i1	40S ribosomal protein S4 [Solanum tuberosum]	192.16	0.2143	2	6	6	10	252	28.4	10.17
c46335_g1_i4	40S ribosomal protein S5	367.19	0.2192	7	7	7	30	219	24.2	9.85
c47325_g1_i1	40S ribosomal protein S6	103.63	0.2289	1	4	4	9	249	28.3	10.71
c29530_g1_i1	40S ribosomal protein S7	135.73	0.3089	1	5	5	11	191	22	9.8
c59614_g1_i1	40S ribosomal protein S7	207.39	0.3141	1	6	6	14	191	22.2	9.73
c23131_g1_i3	40S ribosomal protein S8 [Oryza sativa Japonica Group]	201.47	0.2654	5	5	5	10	260	29	10.4
W9QV98	40S ribosomal protein S9-2 OS=Morus notabilis GN=L484_006534 PE=3 SV=1 - [W9QV98_9ROSA]	142.23	0.1809	2	5	5	12	199	23.2	10.24
c8978_g2_i1	40S ribosomal protein SA; AltName: Full=p40 [Glycine max]	197.36	0.3459	1	1	5	16	159	18	9.73
c40234_g1_i1	40S ribosomal protein SA; AltName: Full=p40 [Glycine max]	288.28	0.2964	2	4	8	24	307	33.7	5.5
c18562_g1_i1	4-coumarate--CoA ligase-like 10; AltName: Full=4-coumarate--CoA ligase isoform 8; Short=At4CL8; AltName: Full=Adenosine monophosphate binding protein	409.04	0.3836	1	13	13	55	524	55.8	6.93
W9SHH1	4-hydroxy-4-methyl-2-oxoglutarate aldolase OS=Morus notabilis GN=L484_015139 PE=3 SV=1 - [W9SHH1_9ROSA]	203.68	0.3313	3	5	5	18	166	17.8	6.32
c39524_g1_i1	5-methyltetrahydropteroyltriglutamate--homocysteine methyltransferase; AltName: Full=Cobalamin-independent methionine synthase isozyme; AltName: Full=V	684.14	0.2506	2	9	16	85	810	89.4	7.96
c72066_g1_i1	5-methyltetrahydropteroyltriglutamate--homocysteine methyltransferase; AltName: Full=Cobalamin-independent methionine synthase isozyme; AltName: Full=V	846.76	0.3482	2	14	21	144	741	82.1	6.3
c30257_g1_i1	5'-methylthioadenosine/S-adenosylhomocysteine nucleosidase 1; Short=AtMTN1; AltName: Full=5'-methylthioadenosine nucleosidase; Short=MTA nucleosidase;	307.65	0.2234	1	6	6	16	282	30.7	4.96
W9R224	5'-methylthioadenosine/S-adenosylhomocysteine nucleosidase 2 OS=Morus notabilis GN=L484_003229 PE=4 SV=1 - [W9R224_9ROSA]	115.65	0.1128	1	3	3	6	266	28.2	4.67
c43048_g2_i1	5'-nucleotidase SurE; AltName: Full=Nucleoside 5'-monophosphate phosphohydrolase [Pelotomaculum thermopropionicum SI]	68.93	0.1129	1	3	3	3	310	33	5.38
c32775_g1_i1	6,7-dimethyl-8-ribityllumazine synthase, chloroplastic; Short=DMRL synthase; Short=LS; Short=Lumazine synthase; Flags: Precursor [Arabidopsis thaliana	80.89	0.1645	1	3	3	4	231	24.3	8.03
c41691_g1_i1	60S acidic ribosomal protein P0 [Glycine max]	149.77	0.1875	1	5	5	11	320	34.1	5.16
c8991_g1_i1	60S ribosomal protein L10; AltName: Full=QM protein homolog	83.3	0.0651	2	1	1	9	169	19.2	10.55
c7678_g1_i1	60S ribosomal protein L10a	30.72	0.08	4	1	1	2	100	11.2	9.83
c36236_g1_i1	60S ribosomal protein L11-2; AltName: Full=L16 [Arabidopsis thaliana]	103.39	0.2162	2	3	3	8	148	17	9.83
c43500_g2_i1	60S ribosomal protein L12	126.48	0.2229	5	1	3	16	166	17.7	8.95
c43500_g1_i1	60S ribosomal protein L12	133.93	0.2242	5	1	3	12	165	17.7	8.92
c36140_g2_i1	60S ribosomal protein L13-1; AltName: Full=Protein BBC1 homolog [Arabidopsis thaliana]	121.14	0.1208	2	3	3	9	207	23.8	11.09
c47800_g1_i1	60S ribosomal protein L14-2 [Arabidopsis thaliana]	145.72	0.2273	2	3	3	12	132	15.2	10.29
c47313_g1_i1	60S ribosomal protein L17-1 [Arabidopsis thaliana]	177.55	0.2623	2	5	5	11	183	20.7	10.27
W9RMB6	60S ribosomal protein L17-2 OS=Morus notabilis GN=L484_005498 PE=3 SV=1 - [W9RMB6_9ROSA]	167.04	0.1931	2	4	4	10	202	22.8	10.07
c40498_g1_i1	60S ribosomal protein L18-2 [Arabidopsis thaliana]	296.57	0.3422	1	3	6	25	187	20.8	11.18
c59600_g1_i1	60S ribosomal protein L18-3 [Arabidopsis thaliana]	251.27	0.3102	1	2	5	21	187	20.8	11.17
c41125_g1_i2	60S ribosomal protein L18a	138.29	0.1709	3	4	4	9	199	23.9	10.14
c29679_g1_i1	60S ribosomal protein L22-2 [Arabidopsis thaliana]	65.73	0.1694	1	1	2	7	124	14.1	9.55
c53606_g1_i1	60S ribosomal protein L22-2 [Arabidopsis thaliana]	81.48	0.2581	1	2	3	8	124	14	9.55
c6859_g1_i1	60S ribosomal protein L23; AltName: Full=Protein EMBRYO DEFECTIVE 2171 [Arabidopsis thaliana]	161.51	0.3571	4	5	5	11	140	15	10.48
c18805_g1_i1	60S ribosomal protein L23a; AltName: Full=L25	10.47	0.0784	1	1	1	2	153	17.4	10.24
c31105_g1_i1	60S ribosomal protein L27a-3 [Arabidopsis thaliana]	98.98	0.2397	5	1	3	7	146	16.4	10.42
c78249_g1_i1	60S ribosomal protein L27a-3 [Arabidopsis thaliana]	115.47	0.1911	5	1	3	7	157	18	11.15
c38057_g1_i1	60S ribosomal protein L28-2 [Arabidopsis thaliana]	58.88	0.1267	1	2	2	3	150	16.7	10.93
c19795_g1_i1	60S ribosomal protein L30 [Lupinus luteus]	55.24	0.2054	5	2	2	3	112	12.4	9.54
c78188_g1_i1	60S ribosomal protein L35	64.78	0.1824	1	3	3	6	159	18.5	10.76
W9SA20	60S ribosomal protein L36 OS=Morus notabilis GN=L484_006508 PE=3 SV=1 - [W9SA20_9ROSA]	47.65	0.2	2	2	2	4	110	12.4	11.31
c46793_g1_i1	60S ribosomal protein L36-2 [Arabidopsis thaliana]	28.87	0.2	2	2	2	3	110	12.4	11.18
c78272_g1_i1	60S ribosomal protein L4; AltName: Full=L1	190.15	0.1695	1	6	6	17	407	45	10.43
c72057_g1_i1	60S ribosomal protein L5	106.7	0.0874	1	3	3	8	309	35.2	9.25
c27202_g1_i1	60S ribosomal protein L7-4 [Arabidopsis thaliana]	140.99	0.2181	1	1	5	8	243	28.4	10.04
c32747_g1_i1	60S ribosomal protein L7-4 [Arabidopsis thaliana]	211.68	0.3169	2	3	7	18	243	28.3	9.99
c53643_g1_i1	60S ribosomal protein L7a [Oryza sativa Japonica Group]	28.94	0.0426	1	1	1	1	258	29.4	10.18
c59567_g1_i1	60S ribosomal protein L8; AltName: Full=L2; AltName: Full=Ribosomal protein TL2	148.35	0.1228	1	3	3	13	342	37.3	10.62
c325_g1_i1	60S ribosomal protein L9; AltName: Full=Gibberellin-regulated protein GA [Pisum sativum]	274.77	0.3937	5	8	8	30	221	25.1	9.45
W9R6E4	6-phosphofructokinase 4 OS=Morus notabilis GN=L484_026298 PE=4 SV=1 - [W9R6E4_9ROSA]	31.22	0.0323	3	1	1	1	403	44.7	6.8
c9151_g1_i1	6-phosphogluconate dehydrogenase, decarboxylating 1	130.88	0.1072	2	2	5	12	485	53.6	6.58
c5158_g1_i1	6-phosphogluconate dehydrogenase, decarboxylating 2, chloroplastic [Arabidopsis thaliana]	117.44	0.1063	1	1	4	10	536	58.7	6.2
c36086_g1_i1	9-cis-epoxycarotenoid dioxygenase NCED3, chloroplastic; Short=AtNCED3; AltName: Full=Protein SALT TOLERANT 1; Flags: Precursor [Arabidopsis thaliana]	29.5	0.0352	1	1	1	1	199	22.2	4.83
c956_g1_i1	ABC transporter A family member 7; Short=ABC transporter ABCA.7; Short=AtABCA7; AltName: Full=Probable ABC2 homolog 6 [Arabidopsis thaliana]	18.64	0.0084	1	1	1	2	950	106.3	8.1
c45120_g1_i1	ABC transporter G family member 22; Short=ABC transporter ABCG.22; Short=AtABCG22; AltName: Full=White-brown complex homolog protein 23; Short=AtWBC2	234.57	0.1026	3	8	10	11	1014	114	6.13
c37019_g1_i1	ABC transporter G family member 35; Short=ABC transporter ABCG.35; Short=AtABCG35; AltName: Full=Probable pleiotropic drug resistance protein 7 [Arab	97.13	0.0155	5	1	2	3	1423	158.8	8.27
c44772_g2_i1	ABC transporter I family member 11, chloroplastic; Short=ABC transporter ABCI.11; Short=AtABCI11; AltName: Full=Non-intrinsic ABC protein 14; Flags:	98.22	0.2047	1	5	5	7	298	34	6.73
c32835_g1_i1	Abscisic acid receptor PYL9; AltName: Full=ABI1-binding protein 4; AltName: Full=PYR1-like protein 9; AltName: Full=Regulatory components of ABA recep	27.21	0.0591	1	1	1	1	186	21	6.64
c46477_g1_i1	Acetate/butyrate--CoA ligase AAE7, peroxisomal; AltName: Full=AMP-binding protein 7; Short=AtAMPBP7; AltName: Full=Acetyl-CoA synthetase; AltName: Ful	43.54	0.037	1	2	2	3	567	62.2	7.66
c40016_g1_i1	Acetate--CoA ligase ACS, chloroplastic/glyoxysomal; AltName: Full=Acetyl-CoA synthetase; Flags: Precursor [Arabidopsis thaliana]	33.28	0.0185	1	1	1	1	810	89.9	7.36
W9QMR9	Acetyl-CoA acetyltransferase, cytosolic 1 OS=Morus notabilis GN=L484_004867 PE=3 SV=1 - [W9QMR9_9ROSA]	26.91	0.0251	2	1	1	2	399	40.8	6.68
c59588_g1_i1	Acetyl-CoA-benzylalcohol acetyltransferase; Short=CbBEAT-2 [Clarkia breweri]	155.66	0.1502	1	5	5	9	446	50.3	7.06
W9R8N0	Acetyl-coenzyme A synthetase OS=Morus notabilis GN=L484_007576 PE=3 SV=1 - [W9R8N0_9ROSA]	33.28	0.0198	1	1	1	1	758	84.5	7.06
W9QG40	Acetyltransferase component of pyruvate dehydrogenase complex OS=Morus notabilis GN=L484_003223 PE=3 SV=1 - [W9QG40_9ROSA]	83.35	0.0601	1	3	3	4	516	55.9	7.17
c27902_g1_i1	Acid phosphatase 1; AltName: Full=Apase-1(1); Flags: Precursor	578.7	0.4308	1	10	10	140	260	29.8	8.57
c47341_g1_i1	Acidic endochitinase; Flags: Precursor	209.41	0.2838	4	4	4	24	296	31.2	5.35
c40842_g3_i2	Aconitate hydratase 1; Short=Aconitase 1; AltName: Full=Citrate hydro-lyase 1 [Arabidopsis thaliana]	316.13	0.1417	4	2	8	62	875	95.6	6.16
c40842_g4_i1	Aconitate hydratase 2, mitochondrial; Short=Aconitase 2; AltName: Full=Citrate hydro-lyase 2; Flags: Precursor [Arabidopsis thaliana]	435.68	0.1972	4	8	14	77	989	107.9	7.91
c43062_g3_i1	Actin	758.42	0.6074	2	2	18	242	377	41.7	5.58
E7D7Z5	Actin 1 OS=Morus alba GN=ACT1 PE=2 SV=1 - [E7D7Z5_MORAL]	935.46	0.6684	6	5	19	303	377	41.7	5.49
E7D4P5	Actin 2 OS=Morus alba GN=ACT2 PE=3 SV=1 - [E7D4P5_MORAL]	726.78	0.5305	3	2	16	238	377	41.7	5.58
c44440_g2_i1	Actin, cytoplasmic 3; AltName: Full=Beta-actin C; Contains: Actin, cytoplasmic 3, N-terminally processed [Takifugu rubripes]	76.43	0.1351	3	2	3	23	296	33.3	5.4
c43062_g4_i1	Actin-7; AltName: Full=Actin-2 [Arabidopsis thaliana]	940.72	0.6711	2	4	20	306	377	41.7	5.49
c45256_g1_i1	Actin-97	612.72	0.4934	4	1	12	214	302	33.7	5.41
W9S8Y8	Actin-depolymerizing factor 1 OS=Morus notabilis GN=L484_008775 PE=3 SV=1 - [W9S8Y8_9ROSA]	97.38	0.1439	2	2	2	7	132	15.3	7.24
c14151_g1_i1	Actin-depolymerizing factor 2; Short=ADF-2 [Petunia x hybrida]	279.47	0.5683	1	5	5	33	139	16.1	6.2
W9SFT5	Actin-depolymerizing factor 7 OS=Morus notabilis GN=L484_001411 PE=3 SV=1 - [W9SFT5_9ROSA]	10.84	0.124	1	1	1	3	129	14.9	5.22
c27229_g1_i1	Activator of 90 kDa heat shock protein ATPase homolog 1; Short=AHA1; AltName: Full=p38 [Homo sapiens]	48.54	0.0556	1	2	2	2	360	40.4	6.25
W9R9J3	Acylamino-acid-releasing enzyme OS=Morus notabilis GN=L484_010277 PE=4 SV=1 - [W9R9J3_9ROSA]	33.65	0.05	1	1	1	1	260	28	8.98
c72938_g1_i1	Acyl-protein thioesterase 1 [Candida albicans SC5314]	44.43	0.0354	1	1	1	1	254	27.5	7.5
W9QX46	Acyl-protein thioesterase 1 OS=Morus notabilis GN=L484_013617 PE=4 SV=1 - [W9QX46_9ROSA]	44.43	0.0354	1	1	1	1	254	27.6	8.25
c37575_g3_i2	Acylpyruvase FAHD1, mitochondrial; AltName: Full=Fumarylacetoacetate hydrolase domain-containing protein 1; Flags: Precursor [Dictyostelium discoideu	241.9	0.4048	1	1	5	36	126	13.7	5.78
c21365_g2_i1	Acyltransferase-like protein At1g54570, chloroplastic; Flags: Precursor [Arabidopsis thaliana]	23.04	0.0139	1	1	1	1	720	80	7.88
c42112_g1_i1	Adenine phosphoribosyltransferase 1, chloroplastic; Short=APRT 1; Flags: Precursor [Arabidopsis thaliana]	202.87	0.2769	2	6	6	16	260	27.8	5.71
c46608_g2_i1	Adenosine kinase 2; Short=AK 2; AltName: Full=Adenosine 5'-phosphotransferase 2 [Arabidopsis thaliana]	272.3	0.3284	1	8	8	25	341	37.5	5.36
c44554_g6_i1	Adenosylhomocysteinase 1; Short=AdoHcyase 1; AltName: Full=Protein EMBRYO DEFECTIVE 1395; AltName: Full=Protein HOMOLOGY-DEPENDENT GENE SILENCING 1; A	805.13	0.4907	2	19	19	98	485	53.3	6.01
c72153_g1_i1	Adenylate kinase B; Short=AK B; AltName: Full=ATP-AMP transphosphorylase B; AltName: Full=ATP:AMP phosphotransferase; AltName: Full=Adenylate monophosph	36.97	0.0583	1	1	1	2	240	26.3	7.81
c65992_g1_i1	Adenylosuccinate synthetase 2, chloroplastic; Short=AMPSase 2; Short=AdSS 2; AltName: Full=IMP--aspartate ligase 2; Flags: Precursor [Ricinus commun	42.45	0.0613	1	2	2	3	522	57.2	7.77
W9S8N2	Adenylyl cyclase-associated protein OS=Morus notabilis GN=L484_027433 PE=3 SV=1 - [W9S8N2_9ROSA]	81.37	0.0542	1	3	3	7	627	68.9	7.39
c27843_g2_i1	ADP,ATP carrier protein 1, mitochondrial; AltName: Full=ADP/ATP translocase 1; AltName: Full=Adenine nucleotide translocator 1; Short=ANT 1; Flags: Pre	214.57	0.2982	4	1	6	28	218	24.5	9.74
c43070_g1_i1	ADP,ATP carrier protein 3, mitochondrial; AltName: Full=ADP/ATP translocase 3; AltName: Full=Adenine nucleotide translocator 3; Short=ANT 3; Flags: Pr	346.7	0.244	5	3	9	45	373	40.6	9.73
c43070_g2_i1	ADP,ATP carrier protein, mitochondrial; AltName: Full=ADP/ATP translocase; AltName: Full=Adenine nucleotide translocator; Short=ANT; Flags: Precursor, p	402.45	0.3222	5	4	11	67	388	42.1	9.77
c35681_g2_i1	ADP-ribosylation factor 2 [Oryza sativa Japonica Group]	426.94	0.6188	6	1	9	66	181	20.7	6.95
c5133_g2_i1	ADP-ribosylation factor 2-B; Short=AtARF2; AltName: Full=ARF1-like protein U5 ARF2A_ARATH ADP-ribosylation fa	458.93	0.6747	9	1	9	80	166	18.9	7.5
c47782_g1_i1	ADP-ribosylation factor-like protein 8B; AltName: Full=ADP-ribosylation factor-like protein 10C; AltName: Full=Novel small G protein indispensable fo	152.45	0.25	1	3	3	6	184	20.6	8.15
W9S2L2	ADP-ribosylation factor-like protein 8B-A OS=Morus notabilis GN=L484_005018 PE=3 SV=1 - [W9S2L2_9ROSA]	53.35	0.1273	1	1	1	2	165	18.2	7.78
c32521_g4_i1	Agglutinin alpha chain; AltName: Full=MPA	109.7	0.3041	1	4	4	5	148	15.7	6.8
c42533_g3_i1	Alanine aminotransferase 2, mitochondrial; Short=AtAlaAT2; Short=AtAlaATm; AltName: Full=Alanine-2-oxoglutarate aminotransferase 3; Flags: Precursor	552.56	0.3494	1	13	13	37	538	58.9	6.48
W9RBE3	Alanine--glyoxylate aminotransferase 2-1-like protein OS=Morus notabilis GN=L484_020105 PE=3 SV=1 - [W9RBE3_9ROSA]	94.41	0.0557	1	3	3	6	485	52.7	7.83
c45943_g2_i1	Alcohol dehydrogenase 1	362.04	0.4053	2	10	10	31	380	41.3	6.28
c39371_g1_i1	Alcohol dehydrogenase class-3; AltName: Full=Alcohol dehydrogenase class-III; AltName: Full=Glutathione-dependent formaldehyde dehydrogenase; Short=FA	284.36	0.3216	1	8	8	24	426	45.7	7.5
c46390_g2_i1	Aldehyde dehydrogenase family 2 member B4, mitochondrial; Short=ALDH2a; Flags: Precursor [Arabidopsis thaliana]	279.13	0.2161	1	10	10	23	560	61	7.15
c27816_g1_i2	Aldehyde dehydrogenase family 3 member H1; Short=AtALDH4; Short=Ath-ALDH4 [Arabidopsis thaliana]	102.54	0.0476	2	2	2	3	483	52.5	8.32
c29723_g1_i1	Aldehyde dehydrogenase family 7 member A1; AltName: Full=Antiquitin-1; AltName: Full=Matured fruit 60 kDa protein; Short=MF-60 [Malus domestica]	262.52	0.2244	2	7	7	24	508	54.4	6.38
c66050_g1_i1	Allene oxide cyclase 2, chloroplastic; Flags: Precursor [Arabidopsis thaliana]	181.18	0.1977	1	3	5	16	258	28.5	9.09
c42149_g1_i1	Allene oxide cyclase 3, chloroplastic; Flags: Precursor [Arabidopsis thaliana]	144.5	0.1797	1	2	4	14	256	28.3	9.36
W9S032	Alpha-1,4 glucan phosphorylase OS=Morus notabilis GN=L484_022075 PE=3 SV=1 - [W9S032_9ROSA]	237.13	0.0995	1	7	7	25	844	95.8	6.89
c33043_g1_i1	Alpha-1,4-glucan-protein synthase [UDP-forming]	68.38	0.1551	1	1	3	9	187	21.1	7.17
c11001_g1_i1	Alpha-amylase; AltName: Full=1,4-alpha-D-glucan glucanohydrolase; Flags: Precursor	85.31	0.0787	1	3	3	4	432	47.8	6.28
c10997_g1_i1	Alpha-galactosidase; AltName: Full=Alpha-D-galactoside galactohydrolase; AltName: Full=Melibiase; Flags: Precursor	297.93	0.1648	3	5	6	56	443	49.1	5.26
c33873_g1_i2	Alpha-galactosidase; AltName: Full=Alpha-D-galactoside galactohydrolase; AltName: Full=Melibiase; Flags: Precursor	356.26	0.2604	4	8	9	42	434	48.4	6.8
c16126_g1_i1	Alpha-glucan phosphorylase, H isozyme; AltName: Full=Starch phosphorylase H	607.7	0.3246	1	18	18	52	844	95.7	6.35
c44759_g1_i1	Alpha-glucosidase; AltName: Full=Maltase; Flags: Precursor	636.87	0.2072	4	14	15	40	912	101.9	8.09
W9SQK3	Alpha-L-fucosidase 1 OS=Morus notabilis GN=L484_012951 PE=4 SV=1 - [W9SQK3_9ROSA]	63.97	0.052	2	2	2	3	442	49.7	7.09
W9R942	Alpha-mannosidase OS=Morus notabilis GN=L484_005205 PE=3 SV=1 - [W9R942_9ROSA]	40.7	0.021	1	2	2	2	953	107.6	6.84
c38843_g1_i1	Alpha-soluble NSF attachment protein 2; Short=Alpha-SNAP2; AltName: Full=N-ethylmaleimide-sensitive factor attachment protein alpha 2 [Arabidopsis th	135.93	0.1731	1	5	5	9	312	35.4	5.97
c32354_g2_i1	Alpha-xylosidase 1; Flags: Precursor [Arabidopsis thaliana]	505.8	0.1466	4	12	13	57	962	107	6.71
W9RA62	Amidophosphoribosyltransferase OS=Morus notabilis GN=L484_012249 PE=3 SV=1 - [W9RA62_9ROSA]	27.4	0.017	1	1	1	1	587	64	6.92
c59813_g1_i1	Aminomethyltransferase, mitochondrial; AltName: Full=Glycine cleavage system T protein; Short=GCVT; Flags: Precursor [Solanum tuberosum]	58.94	0.0737	1	2	2	3	407	44.1	8.35
c41290_g1_i1	Aminopeptidase M1; AltName: Full=Alpha-aminoacylpeptide hydrolase [Arabidopsis thaliana]	127.86	0.0514	1	4	4	7	875	98.9	5.47
c72075_g1_i1	Ammonium transporter 1 member 1; Short=AtAMT1;1 [Arabidopsis thaliana]	151.82	0.1135	2	4	4	5	520	55.5	7.02
c46660_g1_i1	AMP deaminase; Short=AtAMPD; AltName: Full=Protein EMBRYONIC FACTOR 1 [Arabidopsis thaliana]	23.21	0.0104	1	1	1	1	862	98	7.09
c25259_g1_i1	Annexin D2; AltName: Full=AnnAt2 [Arabidopsis thaliana]	763.53	0.5696	1	15	15	163	316	36.4	6.48
c20205_g1_i2	Annexin D5; AltName: Full=AnnAt5 [Arabidopsis thaliana]	213.99	0.2215	3	5	5	8	316	35.7	8.9
W9SEI5	Annexin OS=Morus notabilis GN=L484_004297 PE=3 SV=1 - [W9SEI5_9ROSA]	87.41	0.1656	1	4	4	5	308	34.5	8.65
W9QYY2	Annexin OS=Morus notabilis GN=L484_022108 PE=3 SV=1 - [W9QYY2_9ROSA]	161.71	0.1139	1	3	3	53	316	36.3	7.27
c45009_g5_i1	Anthocyanidin 3-O-glucosyltransferase 2; AltName: Full=Flavonol 3-O-glucosyltransferase; AltName: Full=UDP-glucose flavonoid 3-O-glucosyltransferase	46.42	0.0263	1	1	1	1	457	50	6.27
c78174_g2_i1	Anthocyanidin 3-O-glucosyltransferase; AltName: Full=Anthocyanin rhamnosyl transferase; AltName: Full=Flavonol 3-O-glucosyltransferase; AltName: Full=U	343.1	0.2138	1	8	8	45	477	53	6.18
c45911_g3_i1	AP-1 complex subunit gamma-2; AltName: Full=Adapter-related protein complex 1 subunit gamma-2; AltName: Full=Adaptor protein complex AP-1 large subu	53.15	0.0104	1	1	1	4	868	95.3	6.27
c46475_g2_i1	AP-2 complex subunit alpha-1; AltName: Full=Adapter-related protein complex 2 subunit alpha-1; AltName: Full=Adaptor protein complex AP-2 subunit alp	33.73	0.0078	1	1	1	2	1022	113.6	6.23
c41969_g1_i1	Apocytochrome f; Flags: Precursor (chloroplast) [Morus indica]	57.44	0.083	1	2	2	2	253	28	9
c40402_g1_i1	Aquaporin PIP1-3; Short=AtPIP1;3; AltName: Full=Plasma membrane intrinsic protein 1c; Short=PIP1c; AltName: Full=Transmembrane protein B; Short=TMP-B	196.73	0.4056	2	6	6	28	286	30.7	8.63
c24882_g1_i1	Aquaporin PIP2-1; AltName: Full=Plasma membrane intrinsic protein 2-1; Short=AtPIP2;1; AltName: Full=Plasma membrane intrinsic protein 2a; Short=PIP2a	52.73	0.3333	1	2	2	4	108	11.4	4.5
c32691_g1_i1	Aquaporin PIP2-7; AltName: Full=Plasma membrane intrinsic protein 2-7; AltName: Full=ZmPIP2-7; AltName: Full=ZmPIP2;7 [Zea mays]	239.27	0.4132	2	7	8	21	288	31.1	9.25
c40285_g1_i1	Aquaporin TIP1-3; AltName: Full=Gamma-tonoplast intrinsic protein 3; Short=Gamma-TIP3; AltName: Full=Tonoplast intrinsic protein 1-3; Short=AtTIP1;3;	107.77	0.0588	1	1	1	2	272	28.5	8.15
c33383_g1_i1	Aquaporin TIP2-1; AltName: Full=Delta-tonoplast intrinsic protein; Short=Delta-TIP; AltName: Full=Tonoplast intrinsic protein 2-1; Short=AtTIP2;1; Co	27.42	0.0444	1	1	1	1	248	25.2	6.13
c31157_g1_i1	Arginase 1, mitochondrial; AltName: Full=Arginine amidohydrolase 1; Flags: Precursor	252.1	0.1686	2	4	4	9	338	36.8	6.81
c43250_g1_i1	Arginine--tRNA ligase, cytoplasmic; AltName: Full=Arginyl-tRNA synthetase; Short=ArgRS [Cricetulus griseus]	57.78	0.0478	1	3	3	3	648	72.6	7.59
W9QBZ5	Asparagine--tRNA ligase, cytoplasmic 1 OS=Morus notabilis GN=L484_005478 PE=3 SV=1 - [W9QBZ5_9ROSA]	23.56	0.0122	1	1	1	1	572	64	6.23
c33761_g3_i2	Aspartate aminotransferase 3, chloroplastic; AltName: Full=Protein YELLOW-LEAF-SPECIFIC GENE 4; AltName: Full=Transaminase A; Flags: Precursor [Arabido	689.39	0.4431	4	15	16	39	483	52.6	7.4
W9SC83	Aspartate aminotransferase OS=Morus notabilis GN=L484_013283 PE=4 SV=1 - [W9SC83_9ROSA]	495.89	0.3283	2	9	10	25	399	43.6	8.6
W9QJN2	Aspartate aminotransferase OS=Morus notabilis GN=L484_014455 PE=4 SV=1 - [W9QJN2_9ROSA]	150.18	0.0975	1	3	4	8	482	52.7	8.29
c40939_g1_i1	Aspartate aminotransferase P2, mitochondrial; AltName: Full=Transaminase A; Flags: Precursor	172.35	0.1145	4	4	5	9	524	57.4	8.73
c18487_g1_i2	Aspartate aminotransferase, mitochondrial; AltName: Full=Transaminase A; Flags: Precursor [Arabidopsis thaliana]	48.88	0.0444	2	1	1	1	338	37.9	7.17
W9R8P6	Aspartic proteinase nepenthesin-1 OS=Morus notabilis GN=L484_023982 PE=3 SV=1 - [W9R8P6_9ROSA]	118.93	0.092	1	2	2	22	435	46.4	9.07
c65841_g1_i1	Aspartic proteinase; Flags: Precursor [Cucurbita pepo]	44.9	0.0486	1	2	2	2	514	56.1	5.31
c39255_g1_i1	Aspartic proteinase; Flags: Precursor [Oryza sativa Japonica Group]	24.99	0.0199	1	1	1	1	502	55	5.14
W9S8L4	Aspartyl aminopeptidase OS=Morus notabilis GN=L484_002684 PE=3 SV=1 - [W9S8L4_9ROSA]	73.62	0.0355	2	2	2	4	507	55.9	6.38
c32713_g4_i1	ATP sulfurylase 2; Flags: Precursor [Arabidopsis thaliana]	27.18	0.0428	1	1	1	1	491	54.9	9.14
c46125_g3_i1	ATP synthase protein MI25; AltName: Full=ORF 25	84.96	0.1364	1	3	3	6	198	22.3	9.16
c31978_g2_i1	ATP synthase subunit alpha, mitochondrial	312.62	0.3858	1	6	8	43	254	28	7.83
c72587_g1_i1	ATP synthase subunit alpha, mitochondrial (mitochondrion) [Helianthus annuus]	474.06	0.5294	1	9	9	89	204	22	5.48
c31952_g1_i1	ATP synthase subunit alpha, mitochondrial; Flags: Precursor [Neurospora crassa OR74A]	79.93	0.1339	3	1	3	7	254	27.9	8.69
c53437_g1_i1	ATP synthase subunit beta, mitochondrial; Flags: Precursor [Zea mays]	1311.82	0.613	5	22	22	308	584	62.4	7.65
c60018_g1_i1	ATP synthase subunit d, mitochondrial; Short=ATPase subunit d [Arabidopsis thaliana]	92.17	0.1845	1	3	3	4	168	19.8	5.19
c66251_g1_i1	ATP synthase subunit delta', mitochondrial; AltName: Full=F-ATPase delta' subunit; Flags: Precursor	68.2	0.1255	1	3	3	7	263	28.1	8.88
c35525_g1_i1	ATP synthase subunit gamma, mitochondrial; AltName: Full=F-ATPase gamma subunit; Flags: Precursor	61.13	0.1785	1	4	4	4	325	35.4	8.91
c687_g1_i1	ATP synthase subunit O, mitochondrial; AltName: Full=Oligomycin sensitivity conferral protein; Short=OSCP; Flags: Precursor	323.75	0.3889	1	8	8	12	252	27.7	9.36
c45989_g3_i1	ATPase 11, plasma membrane-type; AltName: Full=Proton pump 11 [Arabidopsis thaliana]	343.97	0.1153	9	5	11	19	954	105.4	7.05
c45898_g1_i1	ATPase family AAA domain-containing protein 3 [Caenorhabditis elegans]	32.56	0.0141	2	1	1	1	637	70.4	9.44
c34194_g6_i1	ATP-citrate synthase alpha chain protein 2; Short=ATP-citrate synthase A-2; AltName: Full=ATP-citrate lyase A-2; AltName: Full=Citrate cleavage enzy	92.18	0.0875	1	3	3	4	423	46.4	5.47
c37646_g3_i1	ATP-citrate synthase beta chain protein 2; Short=ATP-citrate synthase B-2; AltName: Full=ATP-citrate lyase B-2; AltName: Full=Citrate cleavage enzyme	94.21	0.0789	1	4	4	6	608	66.1	7.49
c31665_g2_i2	ATP-dependent 6-phosphofructokinase 4, chloroplastic; Short=ATP-PFK 4; Short=Phosphofructokinase 4; AltName: Full=Phosphohexokinase 4; Flags: Precurs	31.22	0.0504	4	1	1	1	258	28.4	6.44
c59591_g1_i1	ATP-dependent Clp protease ATP-binding subunit clpA homolog CD4B, chloroplastic; Flags: Precursor [Solanum lycopersicum]	181.85	0.0922	1	6	6	8	922	102.4	7.18
c42730_g1_i1	BAG family molecular chaperone regulator 7; AltName: Full=Bcl-2-associated athanogene 7 [Arabidopsis thaliana]	36.54	0.1461	1	2	2	2	219	24.8	9.1
W9RPH8	BAHD acyltransferase DCR OS=Morus notabilis GN=L484_023589 PE=4 SV=1 - [W9RPH8_9ROSA]	56.74	0.0344	1	1	1	1	465	51.2	7.9
W9S725	Basic leucine zipper and W2 domain-containing protein 2 OS=Morus notabilis GN=L484_015141 PE=4 SV=1 - [W9S725_9ROSA]	21.04	0.0249	1	1	1	2	482	55.4	5.52
V5XWU1	Beta-1,3-glucanase (Fragment) OS=Morus alba PE=2 SV=1 - [V5XWU1_MORAL]	131.3	0.1023	2	3	3	8	342	37.5	8.59
W9QHB1	Beta-adaptin-like protein OS=Morus notabilis GN=L484_024245 PE=3 SV=1 - [W9QHB1_9ROSA]	75.06	0.0476	1	3	3	4	904	100.4	5.06
W9R6G8	Beta-D-xylosidase 1 OS=Morus notabilis GN=L484_007739 PE=4 SV=1 - [W9R6G8_9ROSA]	58.81	0.014	1	1	1	1	783	85	8.73
c43519_g2_i1	Beta-fructofuranosidase, insoluble isoenzyme CWINV1; AltName: Full=Cell wall beta-fructosidase 1; Short=AtbetaFRUCT1; AltName: Full=Cell wall invertas	48.22	0.0347	1	2	2	3	577	64.6	8.92
c41830_g1_i1	Beta-fructofuranosidase, soluble isoenzyme I; AltName: Full=Invertase; AltName: Full=Saccharase; AltName: Full=Sucrose hydrolase; Flags: Precursor	233.81	0.1304	2	6	6	35	652	72.6	5.1
c42676_g1_i1	Beta-galactosidase 3; Short=Lactase 3; Flags: Precursor [Arabidopsis thaliana]	34.19	0.0235	1	2	2	3	850	93.9	8.38
c59700_g1_i1	Beta-galactosidase 8; Short=Lactase 8; AltName: Full=Protein AR782; Flags: Precursor [Arabidopsis thaliana]	211.83	0.1444	1	8	8	19	845	92.5	7.42
c9305_g2_i1	Beta-galactosidase; AltName: Full=Acid beta-galactosidase; Short=Lactase; AltName: Full=Exo-(1--)4)-beta-D-galactanase; Flags: Precursor [Solanum lycop	168.87	0.0908	2	7	7	18	848	94	7.97
c34311_g1_i1	Beta-glucosidase 17; Short=AtBGLU17; Flags: Precursor [Arabidopsis thaliana]	141.79	0.27	3	4	4	13	200	22.8	5.6
c40502_g1_i1	Beta-glucosidase 40; Short=AtBGLU40; Flags: Precursor [Arabidopsis thaliana]	77.53	0.0519	13	1	2	20	520	59.3	8.54
c47406_g1_i1	Beta-glucosidase 42; Short=AtBGLU42 [Arabidopsis thaliana]	63.83	0.0299	13	1	2	20	502	57.6	5.25
c43923_g1_i1	Beta-glucosidase-like SFR2, chloroplastic; AltName: Full=Beta-glucosidase 36; Short=Os11bglu36; AltName: Full=Protein SENSITIVE TO FREEZING 2; Short=O	31.05	0.0408	1	1	1	1	319	35.5	4.39
c39944_g1_i2	Beta-hexosaminidase 3; AltName: Full=Beta-GlcNAcase 3; AltName: Full=Beta-N-acetylhexosaminidase 3; AltName: Full=Beta-hexosaminidase 1; Short=AtHEX1	26.94	0.0368	2	1	1	1	408	46.5	7.66
c42717_g1_i1	Betaine aldehyde dehydrogenase 1, chloroplastic; Short=BADH; AltName: Full=Aldehyde dehydrogenase family 10 member A8; Flags: Precursor [Arabidopsis	179.62	0.2036	1	7	7	13	501	54.4	5.34
c65927_g1_i1	Bifunctional 3-dehydroquinate dehydratase/shikimate dehydrogenase, chloroplastic; Short=DHQ-SDH protein; AltName: Full=DHQase-SORase; AltName: Full=P	23.7	0.0244	1	1	1	1	533	57.6	6.15
c38590_g1_i1	Bifunctional epoxide hydrolase 2; Includes: Cytosolic epoxide hydrolase 2; Short=CEH; AltName: Full=Epoxide hydratase; AltName: Full=Solu	41	0.0386	1	1	1	2	311	34.8	5.63
c32320_g1_i1	Bifunctional epoxide hydrolase 2; Includes: Cytosolic epoxide hydrolase 2; Short=CEH; AltName: Full=Epoxide hydratase; AltName: Full=Soluble	37.19	0.034	1	1	1	1	324	36.4	7.05
W9RBY6	Bifunctional polymyxin resistance protein ArnA OS=Morus notabilis GN=L484_014097 PE=4 SV=1 - [W9RBY6_9ROSA]	152.08	0.1954	1	6	6	14	389	43.5	6.09
W9R8B6	Bifunctional protein FolD OS=Morus notabilis GN=L484_009083 PE=3 SV=1 - [W9R8B6_9ROSA]	25.32	0.0455	1	1	1	1	264	28	8.41
c38536_g1_i2	Biotin carboxylase 2, chloroplastic; AltName: Full=Acetyl-CoA carboxylase subunit A 2; Short=ACC; Flags: Precursor [Populus trichocarpa]	46.69	0.0694	2	2	2	2	533	58	7.47
W9RHV3	Brassinosteroid-regulated protein BRU1 OS=Morus notabilis GN=L484_021403 PE=4 SV=1 - [W9RHV3_9ROSA]	92.39	0.1082	9	2	2	6	231	25.9	5.57
c39961_g1_i1	Caffeic acid 3-O-methyltransferase; Short=CAOMT; Short=COMT; AltName: Full=S-adenosysl-L-methionine:caffeic acid 3-O-methyltransferase [Prunus dulcis]	113.23	0.1444	1	4	4	6	367	40	6.14
c9223_g1_i1	Calcium-dependent protein kinase 4; Short=CDPK 4; Short=StCDPK4 [Solanum tuberosum]	97.49	0.0265	1	1	1	2	566	63.7	5.96
c39367_g1_i1	Calcium-transporting ATPase 1, chloroplastic; AltName: Full=Ca(2+)-ATPase isoform 1; AltName: Full=Plastid envelope ATPase 1; Flags: Precursor [Arabid	26.56	0.0134	1	1	1	1	819	89.3	6
c32798_g1_i3	Calcium-transporting ATPase 1, endoplasmic reticulum-type [Arabidopsis thaliana]	60.04	0.0485	3	3	3	3	825	91	5.49
c45625_g1_i1	Calcium-transporting ATPase 9, plasma membrane-type; AltName: Full=Ca(2+)-ATPase isoform 9 [Arabidopsis thaliana]	57.23	0.0148	1	2	2	3	1078	118.1	7.01
W9SR76	Calcium-transporting ATPase OS=Morus notabilis GN=L484_001456 PE=3 SV=1 - [W9SR76_9ROSA]	28.51	0.0072	2	1	1	2	1104	120.4	8.28
c34051_g2_i1	Calmodulin-7; Short=CaM-7 [Arabidopsis thaliana]	286.51	0.4228	2	6	6	21	149	16.8	4.27
c9847_g1_i1	Calnexin homolog; Flags: Precursor	211.18	0.145	1	6	6	26	545	61.6	4.86
c29423_g1_i1	Calreticulin; Flags: Precursor	137.59	0.2023	1	7	7	10	435	49.6	4.56
c30330_g1_i1	Calreticulin-3; AltName: Full=Protein PRIORITY IN SWEET LIFE 1; Flags: Precursor [Arabidopsis thaliana]	64.68	0.104	1	2	2	2	327	36	8.15
W9S1R3	Carbonic anhydrase OS=Morus notabilis GN=L484_027772 PE=3 SV=1 - [W9S1R3_9ROSA]	101.42	0.1289	1	2	2	5	256	28	5.49
W9R9G3	Carboxypeptidase OS=Morus notabilis GN=L484_004624 PE=3 SV=1 - [W9R9G3_9ROSA]	46.72	0.0594	1	1	1	2	303	34.5	5.48
W9RTL1	Carboxypeptidase OS=Morus notabilis GN=L484_007947 PE=3 SV=1 - [W9RTL1_9ROSA]	77.74	0.0733	1	3	3	9	505	56.7	7.14
c65877_g2_i1	Catalase	302.01	0.1944	1	4	8	26	504	58	7.27
c40310_g1_i1	Catalase isozyme 1	297.65	0.2347	2	6	10	27	507	58.6	7.75
W9S667	CBS domain-containing protein CBSX1 OS=Morus notabilis GN=L484_027493 PE=4 SV=1 - [W9S667_9ROSA]	38.54	0.0299	1	1	1	1	234	25.7	9.7
c30812_g1_i1	CBS domain-containing protein CBSX3, mitochondrial; Flags: Precursor [Arabidopsis thaliana]	250.99	0.3463	1	6	6	18	205	22.4	9.17
c72047_g1_i1	Cell division cycle protein 48 homolog; AltName: Full=Valosin-containing protein homolog; Short=VCP [Glycine max]	820.16	0.3379	3	5	19	95	805	89.5	5.21
c47601_g1_i1	Cell division cycle protein 48 homolog; AltName: Full=Valosin-containing protein homolog; Short=VCP [Glycine max]	913.42	0.3254	3	8	22	100	882	98.3	5.72
c46769_g2_i1	Chalcone synthase; AltName: Full=Naringenin-chalcone synthase	75.71	0.1465	3	4	4	6	389	42.5	6.73
c46077_g1_i1	Chaperone protein ClpB1; AltName: Full=ATP-dependent Clp protease ATP-binding subunit ClpB homolog 1; AltName: Full=Casein lytic proteinase B1; AltNa	298.53	0.1535	1	8	8	28	912	101.2	6.06
c28911_g1_i1	Chaperone protein dnaJ 10; Short=AtDjC10; Short=AtJ10 [Arabidopsis thaliana]	21.55	0.059	1	1	1	1	339	37.9	7.55
W9RSC3	Chaperone protein OS=Morus notabilis GN=L484_004713 PE=3 SV=1 - [W9RSC3_9ROSA]	128.76	0.0845	1	4	4	6	911	101.4	6.13
W9RVQ7	Chaperonin 60 subunit beta 2 OS=Morus notabilis GN=L484_005071 PE=3 SV=1 - [W9RVQ7_9ROSA]	204.81	0.131	3	5	5	18	603	64	5.66
c18587_g1_i1	Chaperonin CPN60-2, mitochondrial; AltName: Full=HSP60-2; Flags: Precursor	461.48	0.2896	3	15	16	25	625	67.1	5.97
c45477_g1_i1	Chloride channel protein CLC-c; Short=AtCLC-c; AltName: Full=CBS domain-containing protein CBSCLC4 [Arabidopsis thaliana]	24.79	0.0117	1	1	1	1	771	83.8	7.2
c45506_g1_i2	Chlorophyll a-b binding protein 3, chloroplastic; AltName: Full=LHCII type I CAB-3; Short=LHCP; Flags: Precursor	221.59	0.1667	10	1	5	16	306	32.6	6.54
c45506_g1_i1	Chlorophyll a-b binding protein 3, chloroplastic; AltName: Full=LHCII type I CAB-3; Short=LHCP; Flags: Precursor	274.36	0.1811	10	1	5	15	265	28.1	5.43
A7LCN2	Chloroplast photosynthetic water oxidation complex 33kDa subunit (Fragment) OS=Morus nigra PE=2 SV=1 - [A7LCN2_MORNI]	123.5	0.1585	2	3	3	8	265	28.2	5.58
c46999_g1_i1	Chloroplastic group IIA intron splicing facilitator CRS1, chloroplastic; AltName: Full=Chloroplastic RNA splicing factor 1; AltName: Full=Protein CHLO	49.96	0.1115	2	2	2	2	269	29.6	6.19
W9QSP0	Choline-phosphate cytidylyltransferase B OS=Morus notabilis GN=L484_009322 PE=4 SV=1 - [W9QSP0_9ROSA]	23.5	0.0408	1	1	1	2	294	33.9	9.17
G3F8M2	Chs1 (Fragment) OS=Morus alba GN=CHS1 PE=2 SV=1 - [G3F8M2_MORAL]	56.4	0.1424	11	3	3	4	288	31.5	7.94
c31373_g1_i1	Cinnamoyl-CoA reductase 1; Short=AtCCR1; AltName: Full=Protein IRREGULAR XYLEM 4 [Arabidopsis thaliana]	68	0.0762	1	2	2	4	328	36.1	6.68
c45957_g3_i1	Cinnamyl alcohol dehydrogenase 1; Short=CAD 1; Short=ObaCAD1	65.22	0.0924	1	3	3	4	357	38.9	5.97
c12221_g1_i1	Citrate synthase, glyoxysomal; AltName: Full=GCS; Flags: Precursor [Cucurbita maxima]	80.32	0.1105	1	3	3	5	516	56.8	8.4
c38090_g1_i1	Citrate synthase, mitochondrial; Flags: Precursor [Citrus maxima]	325.7	0.2495	1	9	9	26	473	52.8	7.12
V5XWR0	Class I chitinase a (Fragment) OS=Morus alba PE=2 SV=1 - [V5XWR0_MORAL]	89.64	0.1226	4	2	2	16	318	33.9	6.68
V5XXG3	Class V chitinase (Fragment) OS=Morus alba PE=2 SV=1 - [V5XXG3_MORAL]	39.74	0.0248	2	1	1	1	363	40.5	6.28
c25831_g1_i1	Clathrin heavy chain 1 [Arabidopsis thaliana]	1043.25	0.2227	5	30	30	68	1706	193.1	5.49
c44279_g1_i1	Clathrin interactor EPSIN 2; AltName: Full=EPSIN-related 2 [Arabidopsis thaliana]	29.6	0.0159	2	1	1	2	946	101.8	6.19
c45473_g1_i1	Clathrin light chain 1 [Arabidopsis thaliana]	81.65	0.0554	2	3	3	4	415	46.7	7.12
W9RNL7	Clathrin light chain 1 OS=Morus notabilis GN=L484_012108 PE=4 SV=1 - [W9RNL7_9ROSA]	29.3	0.0248	1	1	1	1	322	35.4	5.29
c47256_g1_i1	Coatomer subunit alpha-1; AltName: Full=Alpha-coat protein 1; Short=Alpha-COP 1 [Arabidopsis thaliana]	488.04	0.1427	1	14	14	25	1219	136.3	7.12
c47209_g1_i2	Coatomer subunit beta-1; AltName: Full=Beta-coat protein 1; Short=Beta-COP 1 [Arabidopsis thaliana]	418.13	0.1545	3	12	12	24	893	99.8	5.9
c5176_g1_i1	Coatomer subunit beta'-2; AltName: Full=Beta'-coat protein 2; Short=Beta'-COP 2 [Arabidopsis thaliana]	58.72	0.0294	2	3	3	3	917	103.4	5.02
c44178_g1_i1	Coatomer subunit delta; AltName: Full=Delta-coat protein; Short=Delta-COP [Arabidopsis thaliana]	186.35	0.1474	1	6	6	15	529	58	5.86
c9181_g1_i1	Coatomer subunit epsilon-1; AltName: Full=Epsilon-coat protein 1; Short=Epsilon-COP 1 [Arabidopsis thaliana]	103.91	0.2042	1	5	5	6	289	32.1	5.15
c78366_g1_i1	Coatomer subunit gamma-2; AltName: Full=Gamma-2-coat protein; Short=Gamma-2-COP [Oryza sativa Japonica Group]	300.77	0.1242	3	10	10	16	886	98.3	5.16
c27824_g1_i1	Copper transport protein CCH; AltName: Full=Copper chaperone CCH [Arabidopsis thaliana]	34.57	0.1359	1	1	1	3	103	10.9	5.05
c22529_g1_i1	CSC1-like protein HYP1; AltName: Full=HYPOTHETICAL PROTEIN 1 [Arabidopsis thaliana]	28.49	0.0139	1	1	1	1	717	81	8.5
c40475_g1_i1	Cyanate hydratase 2; Short=Cyanase 2; AltName: Full=Cyanate hydrolase 2; AltName: Full=Cyanate lyase 2 [Populus trichocarpa]	100.48	0.3457	1	4	4	6	162	18.3	6.8
c37221_g1_i1	Cyclase-associated protein 1; Short=AtCAP1; AltName: Full=Adenylyl cyclase-associated protein [Arabidopsis thaliana]	134.69	0.1321	1	5	5	11	477	51	7.87
c30994_g1_i1	Cyclic nucleotide-gated channel cone photoreceptor subunit alpha; AltName: Full=CNG channel 1; Short=CNG-1; Short=CNG1	18.36	0.0862	1	1	1	1	116	13.2	9.09
c45387_g2_i3	Cycloartenol synthase 2	25.75	0.1275	3	1	1	1	102	12.3	9.63
c42867_g4_i1	Cycloartenol-C-24-methyltransferase; AltName: Full=24-sterol C-methyltransferase 1; Short=Sterol C-methyltransferase 1; AltName: Full=Protein CEPHALOP	204.4	0.1532	1	4	4	9	346	38.9	6.32
c59595_g1_i1	Cysteine proteinase inhibitor 1; AltName: Full=Oryzacystatin I; Short=OC-I; AltName: Full=Oryzacystatin-1; AltName: Full=OsCP1; AltName: Full=SPOC-I;	40.89	0.1188	1	1	1	5	101	11.5	4.82
c43917_g2_i1	Cysteine proteinase RD21a; Short=RD21; Flags: Precursor [Arabidopsis thaliana]	63.02	0.0398	1	1	1	15	402	44	5.66
c42827_g1_i1	Cysteine proteinase RD21a; Short=RD21; Flags: Precursor [Arabidopsis thaliana]	125.19	0.0765	1	2	2	14	392	42.6	5.05
W9QVD8	Cysteine synthase OS=Morus notabilis GN=L484_006184 PE=3 SV=1 - [W9QVD8_9ROSA]	104.17	0.1323	1	3	3	18	325	34.2	5.99
W9QLN4	Cysteine synthase OS=Morus notabilis GN=L484_012393 PE=3 SV=1 - [W9QLN4_9ROSA]	139.22	0.1156	1	4	4	14	372	40.4	9.06
c15647_g1_i1	Cysteine--tRNA ligase; AltName: Full=Cysteinyl-tRNA synthetase; Short=CysRS [Pelobacter propionicus DSM 2379]	21.63	0.0232	1	1	1	1	647	73.3	8.06
c16576_g1_i1	Cytochrome b6-f complex iron-sulfur subunit, chloroplastic; AltName: Full=Plastohydroquinone:plastocyanin oxidoreductase iron-sulfur protein; AltName: Fu	51.52	0.0526	2	1	1	1	228	24.1	7.71
c34093_g1_i1	Cytochrome b-c1 complex subunit 7-2; AltName: Full=Complex III subunit VII [Arabidopsis thaliana]	31.04	0.0902	1	1	1	1	122	14.4	9.55
c47681_g1_i1	Cytochrome b-c1 complex subunit Rieske-2, mitochondrial; AltName: Full=Complex III subunit 5-2; AltName: Full=Rieske iron-sulfur protein 2; Short=RISP	109.62	0.1091	2	3	3	4	275	30.3	8.66
c15806_g2_i1	Cytochrome c	104.06	0.2232	1	3	3	12	112	12.2	9.41
W9RJY0	Cytochrome P450 71A1 OS=Morus notabilis GN=L484_018966 PE=3 SV=1 - [W9RJY0_9ROSA]	45.5	0.0187	1	1	1	6	535	60.5	8.24
W9S6N5	Cytochrome P450 76C4 OS=Morus notabilis GN=L484_023164 PE=3 SV=1 - [W9S6N5_9ROSA]	143.26	0.0683	3	3	3	8	498	55.7	9.03
W9S169	Cytochrome P450 82A3 OS=Morus notabilis GN=L484_021261 PE=3 SV=1 - [W9S169_9ROSA]	21.21	0.0189	1	1	1	1	528	58.9	7.27
c47339_g1_i1	Cytosolic enolase 3; AltName: Full=2-phospho-D-glycerate hydro-lyase 3; AltName: Full=2-phosphoglycerate dehydratase 3 [Arabidopsis thaliana]	32.97	0.0275	1	1	1	1	473	51.4	5.67
c43346_g1_i1	D-3-phosphoglycerate dehydrogenase, chloroplastic; Short=3-PGDH; Flags: Precursor [Arabidopsis thaliana]	100.94	0.0714	2	4	4	6	616	64.9	7.49
c53514_g1_i1	D-aminoacyl-tRNA deacylase; AltName: Full=Ethanol tolerance protein GEKO1 [Arabidopsis thaliana]	29.59	0.019	1	1	1	1	316	34.7	7.2
W9QSX8	DAZ-associated protein 1 OS=Morus notabilis GN=L484_005944 PE=4 SV=1 - [W9QSX8_9ROSA]	34.89	0.0723	1	2	2	3	429	43.8	7.36
c16581_g1_i2	DEAD-box ATP-dependent RNA helicase 52C [Oryza sativa Japonica Group]	25.26	0.0331	2	1	1	1	363	40	8.7
c35860_g2_i3	DEAD-box ATP-dependent RNA helicase 56; AltName: Full=UAP56 homolog B [Arabidopsis thaliana]	77.08	0.0556	3	1	1	8	180	20.3	5.3
c39769_g1_i1	Dehydrin COR47; AltName: Full=Cold-induced COR47 protein [Arabidopsis thaliana]	113.94	0.164	1	4	4	24	250	28.8	5.81
W9QIA3	Delta-1-pyrroline-5-carboxylate dehydrogenase 12A1 OS=Morus notabilis GN=L484_007630 PE=4 SV=1 - [W9QIA3_9ROSA]	54.99	0.0278	2	2	2	2	648	71.8	7.77
c16091_g1_i1	Dihydrolipoyl dehydrogenase 1, mitochondrial; Short=AtmLPD1; Short=mtLPD1; AltName: Full=Dihydrolipoamide dehydrogenase 1; AltName: Full=Glycine clea	354.46	0.3327	1	12	12	35	502	52.9	7.4
c60474_g1_i1	Dihydrolipoyl dehydrogenase 2, chloroplastic; Short=ptLPD2; AltName: Full=Dihydrolipoamide dehydrogenase 2; AltName: Full=Protein LIPOAMIDE DEHYDROG	29.58	0.0311	1	1	1	1	578	61.1	7.68
c78549_g1_i1	Dihydrolipoyllysine-residue acetyltransferase component 1 of pyruvate dehydrogenase complex, mitochondrial; AltName: Full=Dihydrolipoamide S-acetylt	73.78	0.0417	1	2	2	2	647	69.8	8.48
c39285_g1_i1	Dihydrolipoyllysine-residue acetyltransferase component 2 of pyruvate dehydrogenase complex, mitochondrial; AltName: Full=Dihydrolipoamide S-acetylt	167.25	0.1274	1	6	6	10	565	61.3	7.93
c25262_g1_i1	Dihydrolipoyllysine-residue succinyltransferase component of 2-oxoglutarate dehydrogenase complex 1, mitochondrial; AltName: Full=2-oxoglutarate dehy	228.19	0.1368	1	6	6	23	468	51.1	8.81
c72545_g1_i1	Dirigent protein 21; Short=AtDIR21; Flags: Precursor [Arabidopsis thaliana]	60.27	0.0536	1	1	1	3	224	24.4	9.11
W9SLP7	DNA replication licensing factor MCM8 OS=Morus notabilis GN=L484_024451 PE=3 SV=1 - [W9SLP7_9ROSA]	17.87	0.0073	1	1	1	1	818	91.4	6.11
c36283_g1_i1	DNA-damage-repair/toleration protein DRT100; Flags: Precursor [Arabidopsis thaliana]	121.07	0.0849	1	2	3	9	377	40.6	7.55
c78406_g1_i1	DNA-damage-repair/toleration protein DRT100; Flags: Precursor [Arabidopsis thaliana]	1245.74	0.6396	1	20	21	438	369	39.9	8.28
c72055_g1_i1	DnaJ protein homolog; AltName: Full=DNAJ-1; Flags: Precursor	22.09	0.0216	1	1	1	1	417	46.5	6.48
W9R8F7	DnaJ-like protein OS=Morus notabilis GN=L484_012179 PE=4 SV=1 - [W9R8F7_9ROSA]	22.09	0.0769	2	1	1	1	117	13.4	4.53
c46105_g3_i2	Dolichyl-diphosphooligosaccharide--protein glycosyltransferase subunit 2; AltName: Full=Protein HAPLESS 6; AltName: Full=Ribophorin II; Short=RPN-II;	96.52	0.0477	2	3	3	6	692	75.1	6.62
W9S8E1	Dual specificity protein kinase splA OS=Morus notabilis GN=L484_015698 PE=3 SV=1 - [W9S8E1_9ROSA]	31.65	0.0316	1	1	1	1	443	49.7	7.93
c38076_g1_i1	Dynamin-2A; AltName: Full=Dynamin-like protein 6; AltName: Full=Dynamin-related protein 2A [Arabidopsis thaliana]	449.8	0.1674	1	13	13	21	932	101	8.75
c39513_g1_i1	Dynamin-related protein 1C; AltName: Full=Dynamin-like protein 5; AltName: Full=Dynamin-like protein C; AltName: Full=Dynamin-like protein DLP1 [Arab	62.54	0.0639	1	1	3	5	610	68.2	8.12
c46202_g3_i1	Dynamin-related protein 1C; AltName: Full=Dynamin-like protein 5; AltName: Full=Dynamin-like protein C; AltName: Full=Dynamin-like protein DLP1 [Arab	72.15	0.0717	1	1	3	5	614	68.9	7.34
c43873_g1_i1	Dynamin-related protein 5A; AltName: Full=Soybean dynamin-like protein 5A; Short=SDL5A [Glycine max]	352.98	0.1853	2	7	9	31	572	64.3	8.63
c43035_g2_i1	EIN3-binding F-box protein 1; AltName: Full=F-box/LRR-repeat protein 6 [Arabidopsis thaliana]	24.55	0.0965	1	1	1	1	114	12.6	7.97
c44756_g1_i1	Electron transfer flavoprotein subunit alpha, mitochondrial; Short=Alpha-ETF; Flags: Precursor [Arabidopsis thaliana]	74.31	0.1274	1	3	3	3	361	38	7.49
c47070_g3_i1	Elongation factor 1-alpha; Short=EF-1-alpha	279.54	0.3493	9	5	6	133	229	24.8	9.52
c47070_g2_i1	Elongation factor 1-alpha; Short=EF-1-alpha	379.56	0.4049	3	1	9	116	247	27.8	8.46
c47070_g1_i1	Elongation factor 1-alpha; Short=EF-1-alpha [Oryza sativa Japonica Group]	305.47	0.3882	4	1	8	85	237	26.7	8.46
c43880_g1_i1	Elongation factor 1-beta 1; Short=EF-1-beta 1; AltName: Full=Elongation factor 1-beta' 1; Short=EF-1-beta' 1; AltName: Full=Elongation factor 1B-alph	126.37	0.1973	1	4	4	17	223	24.1	4.87
c29668_g3_i1	Elongation factor 1-delta 1; Short=EF-1-delta 1; AltName: Full=Elongation factor 1B-beta 1; AltName: Full=eEF-1B beta 1 [Arabidopsis thaliana]	131.67	0.1373	2	3	3	15	233	25.2	4.6
c21724_g1_i1	Elongation factor 1-gamma; Short=EF-1-gamma; AltName: Full=eEF-1B gamma [Prunus avium]	134.16	0.1299	1	1	3	9	308	34.6	8
c59571_g1_i1	Elongation factor 1-gamma; Short=EF-1-gamma; AltName: Full=eEF-1B gamma [Prunus avium]	375.02	0.2861	2	9	11	40	423	48	7.02
c40571_g4_i1	Elongation factor 2; Short=EF-2	1029.17	0.4033	7	28	28	151	843	93.9	6.11
c37586_g2_i1	Elongation factor Tu, mitochondrial; Flags: Precursor [Arabidopsis thaliana]	113.66	0.0797	1	3	3	3	464	50.8	7.25
c42255_g2_i1	Endo-1,3(4)-beta-glucanase 1; Short=Endo-1,3-beta-glucanase 1; Short=Endo-1,4-beta-glucanase 1; AltName: Full=Daughter specific expression protein 4; A	22.72	0.0214	1	1	1	1	746	83.1	7.03
c43023_g2_i1	Endo-1,3;1,4-beta-D-glucanase; Flags: Precursor [Zea mays]	70.38	0.0921	2	2	2	2	239	26	5.6
c43023_g4_i1	Endo-1,3;1,4-beta-D-glucanase; Flags: Precursor [Zea mays]	80.78	0.1093	2	2	2	2	247	26.9	7.91
c47022_g1_i1	Endochitinase A2; Flags: Precursor	43.35	0.123	1	1	1	1	122	13.4	8.63
c27855_g1_i2	Endochitinase A2; Flags: Precursor	516.57	0.5652	1	4	10	122	322	34.4	7.36
c27855_g1_i1	Endochitinase A2; Flags: Precursor	661.61	0.5639	1	6	12	108	321	34.2	7.36
Q6RX19	Endo-glucanase 1 (Fragment) OS=Ficus carica PE=2 SV=1 - [Q6RX19_FICCA]	169.11	0.188	2	4	4	9	234	25.4	8.38
c29668_g1_i1	Endoglucanase 24; AltName: Full=Endo-1,4-beta glucanase 24; Flags: Precursor [Arabidopsis thaliana]	379.07	0.3157	1	11	11	56	510	56.5	5.62
c44496_g1_i1	Endoglucanase; AltName: Full=Abscission cellulase; AltName: Full=Endo-1,4-beta-glucanase; Flags: Precursor [Phaseolus vulgaris]	193.51	0.1025	1	5	5	10	517	56.7	7.93
c42660_g1_i2	Endoplasmin homolog; AltName: Full=Glucose-regulated protein 94 homolog; Short=GRP-94 homolog; Flags: Precursor [Catharanthus roseus]	397.47	0.1392	4	9	11	40	812	93	5.01
W9SBY5	Endoplasmin-like protein OS=Morus notabilis GN=L484_021880 PE=3 SV=1 - [W9SBY5_9ROSA]	288.71	0.0647	2	5	7	24	1004	113.9	5.72
c46141_g1_i1	Enolase 1, chloroplastic; AltName: Full=2-phospho-D-glycerate hydro-lyase 1; AltName: Full=2-phosphoglycerate dehydratase 1; Flags: Precursor [Arabido	189.33	0.151	1	5	6	17	563	60.1	7.75
c65871_g1_i1	Enolase; AltName: Full=2-phospho-D-glycerate hydro-lyase; AltName: Full=2-phosphoglycerate dehydratase [Ricinus communis]	829.36	0.6063	1	8	17	173	447	48	6.02
c44115_g1_i1	Enolase; AltName: Full=2-phospho-D-glycerate hydro-lyase; AltName: Full=2-phosphoglycerate dehydratase; AltName: Full=OSE1 [Oryza sativa Japonica Group	600.57	0.4371	1	5	13	122	485	52.7	8.5
c34251_g1_i1	Enoyl-[acyl-carrier-protein]	120.77	0.0916	2	3	3	4	393	41.8	8.44
c37649_g2_i1	Epidermis-specific secreted glycoprotein EP1; AltName: Full=52/54 kDa medium protein; Flags: Precursor [Daucus carota]	71.5	0.1566	2	2	2	9	166	18.6	9.77
c37649_g1_i1	Epidermis-specific secreted glycoprotein EP1; AltName: Full=52/54 kDa medium protein; Flags: Precursor [Daucus carota]	130.99	0.2019	1	5	5	11	317	35	7.18
c65955_g1_i1	ER membrane protein complex subunit 1; Flags: Precursor [Homo sapiens]	36.56	0.0101	1	1	1	2	987	109.5	6.64
c40748_g2_i1	Eukaryotic initiation factor 4A-11; Short=eIF-4A-11; AltName: Full=ATP-dependent RNA helicase eIF4A-11	404.59	0.3341	7	12	12	54	413	46.8	5.92
W9QM21	Eukaryotic peptide chain release factor subunit 1-3 OS=Morus notabilis GN=L484_007574 PE=4 SV=1 - [W9QM21_9ROSA]	46.36	0.0549	2	2	2	4	437	48.9	5.6
c40586_g1_i1	Eukaryotic translation initiation factor 2 subunit beta; Short=eIF-2-beta	23.34	0.0243	2	1	1	1	247	27.7	8.48
W9QEF0	Eukaryotic translation initiation factor 3 subunit D OS=Morus notabilis GN=L484_020930 PE=3 SV=1 - [W9QEF0_9ROSA]	27.53	0.0414	2	1	1	1	725	81.7	5.57
W9R6I1	Eukaryotic translation initiation factor 3 subunit E OS=Morus notabilis GN=L484_016559 PE=3 SV=1 - [W9R6I1_9ROSA]	32.97	0.0207	1	1	1	1	435	51	6.15
W9R6V2	Eukaryotic translation initiation factor 3 subunit G OS=Morus notabilis GN=L484_010880 PE=3 SV=1 - [W9R6V2_9ROSA]	23.12	0.0345	1	1	1	1	290	32	8.24
W9S0D7	Eukaryotic translation initiation factor 5A-4 OS=Morus notabilis GN=L484_015725 PE=4 SV=1 - [W9S0D7_9ROSA]	208.08	0.23	4	5	5	34	213	23.2	6.42
c46696_g8_i1	Expansin-A1; Short=AtEXPA1; AltName: Full=Alpha-expansin-1; Short=At-EXP1; Short=AtEx1; AltName: Full=Ath-ExpAlpha-1.2; Flags: Precursor [Arabidopsis	51.95	0.0363	2	1	1	13	248	26.4	9.14
c25741_g1_i1	Expansin-A11; Short=AtEXPA11; AltName: Full=Alpha-expansin-11; Short=At-EXP11; Short=AtEx11; AltName: Full=Ath-ExpAlpha-1.14; Flags: Precursor [Arabi	172.49	0.1914	1	4	4	49	256	27.4	9.01
c41101_g1_i1	Expansin-A8; Short=AtEXPA8; AltName: Full=Alpha-expansin-8; Short=At-EXP8; Short=AtEx8; AltName: Full=Ath-ExpAlpha-1.11; Flags: Precursor [Arabidopsi	49.41	0.0318	1	1	1	6	283	30.6	9.41
c44764_g1_i1	Expansin-A8; Short=AtEXPA8; AltName: Full=Alpha-expansin-8; Short=At-EXP8; Short=AtEx8; AltName: Full=Ath-ExpAlpha-1.11; Flags: Precursor [Arabidopsi	51.95	0.0357	1	1	1	16	252	26.8	7.85
W9RTP1	Expansin-like A1 OS=Morus notabilis GN=L484_014354 PE=3 SV=1 - [W9RTP1_9ROSA]	24.6	0.0345	1	1	1	2	261	28.1	8.5
c32056_g1_i1	Exportin-1; Short=Exp1; AltName: Full=Chromosome region maintenance 1 protein homolog [Rattus norvegicus]	52.69	0.01	1	1	1	2	1095	126.1	5.6
c25806_g1_i1	Exportin-2; Short=Exp2; AltName: Full=Cellular apoptosis susceptibility protein homolog; AltName: Full=Importin-alpha re-exporter [Arabidopsis thalian	26.92	0.0123	1	1	1	1	979	109.5	5.72
c53694_g1_i1	Extensin; AltName: Full=Proline-rich glycoprotein; Flags: Precursor [Zea mays]	27.73	0.0628	1	1	1	2	239	25.4	7.9
c43073_g1_i1	External alternative NAD(P)H-ubiquinone oxidoreductase B2, mitochondrial; AltName: Full=External alternative NADH dehydrogenase NDB2; AltName: Full=NA	28.5	0.0409	1	2	2	2	587	65.8	8.21
c40672_g1_i1	Fasciclin-like arabinogalactan protein 8; Short=AtAGP8; Flags: Precursor [Arabidopsis thaliana]	20.16	0.0292	1	1	1	3	445	45.6	7.87
c40158_g1_i1	F-box/kelch-repeat protein At1g55270 [Arabidopsis thaliana]	339.7	0.31	1	6	7	13	300	33.7	6.57
W9SBC9	F-box/LRR-repeat protein 4 OS=Morus notabilis GN=L484_020563 PE=4 SV=1 - [W9SBC9_9ROSA]	36.28	0.0148	1	1	1	1	472	52.6	6.7
W9R7S9	Ferredoxin--NADP reductase OS=Morus notabilis GN=L484_026009 PE=3 SV=1 - [W9R7S9_9ROSA]	53.86	0.0509	1	2	2	2	393	44.2	8.53
W9QDL9	Ferritin OS=Morus notabilis GN=L484_006935 PE=3 SV=1 - [W9QDL9_9ROSA]	66.09	0.038	1	2	2	11	263	29.5	5.22
W9QYQ0	Ferritin OS=Morus notabilis GN=L484_008243 PE=3 SV=1 - [W9QYQ0_9ROSA]	21.29	0.0356	1	1	1	2	253	28.9	6.09
c23202_g1_i1	Fibroin heavy chain; Short=Fib-H; AltName: Full=H-fibroin; Flags: Precursor	43.32	0.0185	2	1	1	4	486	49.4	10.27
A0A182DW06	Ficin isoform A OS=Ficus carica PE=1 SV=1 - [A0A182DW06_FICCA]	1017.49	0.9401	1	17	18	989	217	23.5	8.65
A0A182DW08	Ficin isoform B OS=Ficus carica PE=1 SV=1 - [A0A182DW08_FICCA]	1137.63	0.7964	2	4	19	1427	221	24.1	7.61
A0A182DW09	Ficin isoform C OS=Ficus carica PE=1 SV=1 - [A0A182DW09_FICCA]	1080.97	0.7252	1	3	18	1779	222	24.2	7.85
A0A182DW11	Ficin isoform D OS=Ficus carica PE=1 SV=1 - [A0A182DW11_FICCA]	155.39	0.0773	1	1	3	170	220	23.6	5.02
A0A023WG04	Flavanone 3-hydroxylase 1 OS=Morus notabilis PE=2 SV=1 - [A0A023WG04_9ROSA]	80.24	0.0904	5	2	2	5	365	41.2	5.88
W9RGG0	Flavonoid 3'-monooxygenase OS=Morus notabilis GN=L484_018991 PE=4 SV=1 - [W9RGG0_9ROSA]	33.49	0.0135	1	1	1	4	817	92.4	7.81
W9S6S3	Flavoprotein wrbA OS=Morus notabilis GN=L484_004996 PE=4 SV=1 - [W9S6S3_9ROSA]	74.33	0.1354	1	2	2	3	192	20.3	6.18
c44562_g1_i3	Formate dehydrogenase 1, mitochondrial; AltName: Full=NAD-dependent formate dehydrogenase 1; Short=FDH 1; Flags: Precursor [Oryza sativa Japonica Gro	350.23	0.2843	5	8	8	34	394	43.1	7.61
c65938_g1_i1	Formate--tetrahydrofolate ligase; AltName: Full=10-formyletrahydrofolate synthetase; Short=FHS; Short=FTHFS; AltName: Full=Formyltetrahydrofolate synth	20.45	0.0189	1	1	1	2	636	67.7	7.3
c37025_g1_i1	Fructose-bisphosphate aldolase cytoplasmic isozyme; AltName: Full=Gravity-specific protein GSC 233 [Oryza sativa Japonica Group]	681.51	0.4944	4	17	17	191	358	38.3	7.37
c37546_g1_i1	Fumarate hydratase 1, mitochondrial; Short=Fumarase 1; Flags: Precursor [Arabidopsis thaliana]	103.38	0.1253	1	4	4	7	495	53.4	7.53
c72063_g1_i1	Fumarylacetoacetase; Short=FAA; AltName: Full=Beta-diketonase; AltName: Full=Fumarylacetoacetate hydrolase	70.86	0.1449	1	4	4	4	421	45.8	6.19
c45230_g1_i1	Gamma aminobutyrate transaminase 3, chloroplastic; AltName: Full=Gamma-aminobutyrate transaminase isozyme 3; Short=LeGABA-TP3; Short=SlGABA-T3; Flags	448.37	0.3444	1	13	13	74	511	56.3	7.55
c38802_g1_i1	Gamma carbonic anhydrase 1, mitochondrial; Short=AtCA1; Short=GAMMA CA1; Flags: Precursor [Arabidopsis thaliana]	112.87	0.1734	1	4	4	6	271	29.4	6.15
W9SM44	GDP-mannose 3,5-epimerase 1 OS=Morus notabilis GN=L484_013357 PE=4 SV=1 - [W9SM44_9ROSA]	52.42	0.0437	3	1	1	4	366	41.2	6.61
c65870_g1_i1	GDSL esterase/lipase 1; AltName: Full=Extracellular lipase 1; Flags: Precursor [Arabidopsis thaliana]	132.16	0.1737	1	4	5	13	357	39.8	8.12
c16198_g1_i2	GDSL esterase/lipase 1; AltName: Full=Extracellular lipase 1; Flags: Precursor [Arabidopsis thaliana]	194.71	0.2853	1	7	8	21	368	41.7	8.91
c41369_g1_i1	GDSL esterase/lipase At1g29670; AltName: Full=Extracellular lipase At1g29670; Flags: Precursor [Arabidopsis thaliana]	65.83	0.0744	1	2	2	5	390	43.2	7.59
c30190_g1_i1	GDSL esterase/lipase At3g26430; AltName: Full=Extracellular lipase At3g26430; Flags: Precursor [Arabidopsis thaliana]	34.55	0.0281	1	1	1	6	392	43.5	9.23
c3697_g1_i1	GDSL esterase/lipase At5g14450; AltName: Full=Extracellular lipase At5g14450; Flags: Precursor [Arabidopsis thaliana]	129.05	0.0803	1	2	2	5	386	42.5	6.98
c39427_g1_i1	Geraniol 8-hydroxylase; AltName: Full=Cytochrome P450 76B10; AltName: Full=Geraniol 10-hydroxylase; Short=SmG10H [Swertia mussotii]	241.36	0.1723	1	7	7	14	499	55.8	8.82
W9RC67	Gibberellin 3-beta-dioxygenase 4 OS=Morus notabilis GN=L484_014103 PE=3 SV=1 - [W9RC67_9ROSA]	47.92	0.0675	1	2	2	3	311	34.6	5.2
c40321_g1_i1	Glucan endo-1,3-beta-glucosidase 7; AltName: Full=(1-)3)-beta-glucan endohydrolase 7; Short=(1-)3)-beta-glucanase 7; AltName: Full=Beta-1,3-endogluca	127.31	0.0684	1	3	3	7	453	48.1	5.16
c40082_g1_i1	Glucan endo-1,3-beta-glucosidase, basic vacuolar isoform; AltName: Full=(1-)3)-beta-glucan endohydrolase; Short=(1-)3)-beta-glucanase; AltName: Full=B	342.9	0.3342	1	8	8	31	365	39.9	9.01
c27792_g1_i1	Glucan endo-1,3-beta-glucosidase; AltName: Full=(1-)3)-beta-glucan endohydrolase; Short=(1-)3)-beta-glucanase; AltName: Full=Beta-1,3-endoglucanase;	427.54	0.5785	1	11	11	39	344	37.2	5.01
c47366_g1_i1	Glucose-6-phosphate 1-dehydrogenase, cytoplasmic isoform 2; AltName: Full=G6PDH6; Short=G6PD6 [Arabidopsis thaliana]	60.98	0.0638	1	3	3	3	517	59.1	6.92
c16037_g1_i1	Glucose-6-phosphate isomerase, cytosolic; Short=GPI; AltName: Full=Phosphoglucose isomerase; Short=PGI; AltName: Full=Phosphohexose isomerase; Short=PHI	264.24	0.1778	1	8	8	16	568	62.5	7.46
c41269_g1_i1	Glutamate decarboxylase 5; Short=GAD 5 [Arabidopsis thaliana]	176.21	0.1057	2	4	5	10	511	57.5	5.9
c41269_g2_i1	Glutamate decarboxylase; Short=GAD [Petunia x hybrida]	302.19	0.2505	2	9	10	39	511	57.9	6.24
c15969_g2_i1	Glutamine synthetase nodule isozyme; Short=GS; AltName: Full=Glutamate--ammonia ligase	80.85	0.1242	2	1	3	7	306	33.7	6.24
c72071_g1_i1	Glutamine synthetase nodule isozyme; Short=GS; AltName: Full=Glutamate--ammonia ligase	224.08	0.193	2	4	6	14	373	40.8	6.27
c22701_g2_i1	Glutamine--tRNA ligase; AltName: Full=Glutaminyl-tRNA synthetase; Short=GlnRS	32.62	0.0151	1	1	1	1	794	90.9	6.29
c53677_g1_i1	Glutaredoxin	73.18	0.3458	1	3	3	4	107	11.2	7.88
c47169_g5_i1	Glutaredoxin-C1; Short=AtGrxC1 [Arabidopsis thaliana]	29.14	0.1032	1	1	1	1	126	13.6	8.29
c32144_g1_i1	Glutaredoxin-C4; Short=AtGrxC4 [Arabidopsis thaliana]	81.22	0.1704	1	2	2	2	135	14.7	6.77
W9QH65	Glutathione peroxidase OS=Morus notabilis GN=L484_024293 PE=3 SV=1 - [W9QH65_9ROSA]	80.35	0.1266	1	3	3	4	237	26.5	9.28
W9QT41	Glutathione peroxidase OS=Morus notabilis GN=L484_025037 PE=3 SV=1 - [W9QT41_9ROSA]	72.55	0.1412	1	2	2	3	170	19	8.87
c37132_g1_i1	Glutathione reductase, chloroplastic; Short=GR; Short=GRase; Flags: Precursor	369.27	0.2298	1	7	7	29	496	53.3	5.88
c46417_g1_i1	Glutathione S-transferase DHAR2; AltName: Full=Chloride intracellular channel homolog 2; Short=CLIC homolog 2; AltName: Full=Glutathione-dependent de	171.65	0.216	2	4	4	10	213	23.8	6.35
c37140_g1_i1	Glutathione S-transferase F11; Short=AtGSTF11; AltName: Full=AtGSTF6; AltName: Full=GST class-phi; AltName: Full=GST class-phi member 11 [Arabidopsis	268.97	0.5093	3	8	8	14	214	24.3	5.66
c45660_g1_i1	Glutathione S-transferase F8, chloroplastic; Short=AtGSTF8; AltName: Full=AtGSTF5; AltName: Full=GST class-phi member 8; AltName: Full=Glutathione S	23.85	0.0376	1	1	1	1	213	23.9	6.7
c15719_g1_i1	Glutathione S-transferase L3; Short=AtGSTL3; AltName: Full=GST class-lambda member 3 [Arabidopsis thaliana]	196.86	0.4076	1	8	8	16	238	27.5	6.13
c45345_g1_i1	Glutathione S-transferase U17; Short=AtGSTU17; AltName: Full=GST class-tau member 17; AltName: Full=Glutathione S-transferase 30; AltName: Full=Prote	247.44	0.2857	1	6	6	22	231	25.7	6.55
c34584_g1_i1	Glutathione S-transferase; AltName: Full=25 kDa auxin-binding protein; AltName: Full=GST class-phi	304.73	0.4344	1	7	7	19	221	24.8	8.22
W9SME0	Glutelin type-B 5 OS=Morus notabilis GN=L484_010853 PE=4 SV=1 - [W9SME0_9ROSA]	169.57	0.132	2	5	5	7	356	38.5	6.01
c41845_g2_i1	Glyceraldehyde-3-phosphate dehydrogenase 1, cytosolic [Hordeum vulgare]	194.9	0.4129	2	4	6	30	155	16.9	8.34
c59943_g1_i1	Glyceraldehyde-3-phosphate dehydrogenase GAPCP1, chloroplastic; AltName: Full=Glyceraldehyde-3-phosphate dehydrogenase of plastid 1; AltName: Full=NA	165.78	0.1203	5	2	5	13	424	45.2	8.75
c41845_g1_i1	Glyceraldehyde-3-phosphate dehydrogenase, cytosolic [Mesembryanthemum crystallinum]	581.73	0.7512	5	7	12	170	205	22	6.93
c32076_g1_i1	Glyceraldehyde-3-phosphate dehydrogenase, cytosolic [Sinapis alba]	964.41	0.7164	3	14	20	266	342	37.1	7.91
W9RLH6	Glycerol-3-phosphate dehydrogenase OS=Morus notabilis GN=L484_017060 PE=3 SV=1 - [W9RLH6_9ROSA]	23.84	0.0175	1	1	1	1	629	68.6	8.41
c78195_g1_i1	Glycine dehydrogenase (decarboxylating) 1, mitochondrial; AltName: Full=Glycine cleavage system P protein 1; AltName: Full=Glycine decarboxylase 1; A	27.48	0.0123	1	1	1	2	1056	114.8	7.33
c25334_g2_i1	Glycine-rich RNA-binding protein 3, mitochondrial; Short=AtGR-RBP3; AltName: Full=AtRBG3; AltName: Full=Mitochondrial RNA-binding protein 2a; Short=At	121.46	0.1549	1	2	2	7	284	28.4	4.88
c40547_g1_i1	Glycine-rich RNA-binding, abscisic acid-inducible protein [Zea mays]	31.82	0.064	1	1	1	1	172	16.9	8.12
c8980_g1_i1	Glycine--tRNA ligase 1, mitochondrial; AltName: Full=Diadenosine tetraphosphate synthetase; Short=AP-4-A synthetase; AltName: Full=Glycyl-tRNA synthet	273.38	0.1114	1	8	8	18	727	80.9	6.92
W9RPM2	Glycinin G3 OS=Morus notabilis GN=L484_026994 PE=4 SV=1 - [W9RPM2_9ROSA]	72.65	0.0532	1	2	2	3	357	38.9	6.14
A0A0M4KE42	Glycosyltransferase OS=Morus alba PE=2 SV=1 - [A0A0M4KE42_MORAL]	55.67	0.0396	1	1	1	6	480	53.4	6.55
W9RQJ3	Glyoxysomal fatty acid beta-oxidation multifunctional protein MFP-a OS=Morus notabilis GN=L484_007212 PE=3 SV=1 - [W9RQJ3_9ROSA]	72.42	0.0344	1	2	2	4	726	78.8	9.11
c46292_g1_i1	GMP synthase [glutamine-hydrolyzing]	76.79	0.028	1	1	1	2	536	59.6	6.65
W9SFL0	GTP-binding nuclear protein OS=Morus notabilis GN=L484_005609 PE=4 SV=1 - [W9SFL0_9ROSA]	403.06	0.1623	2	5	9	225	573	63.6	6.48
W9RXL6	GTP-binding nuclear protein OS=Morus notabilis GN=L484_025645 PE=3 SV=1 - [W9RXL6_9ROSA]	285.1	0.2914	1	3	7	62	302	34.6	5.35
W9RIB4	GTP-binding protein OS=Morus notabilis GN=L484_007731 PE=3 SV=1 - [W9RIB4_9ROSA]	285.98	0.3782	6	6	6	23	193	22.1	6.95
c31074_g2_i1	GTP-binding protein SAR1A [Arabidopsis thaliana]	221.29	0.2698	1	1	5	20	215	24.9	8.97
c41947_g1_i1	GTP-binding protein SAR1A [Arabidopsis thaliana]	239.56	0.3782	1	2	6	21	193	22	7.42
c31074_g1_i1	GTP-binding protein SAR1A [Arabidopsis thaliana]	261.97	0.3161	1	1	5	22	193	22.1	7.47
c42805_g1_i1	Guanine nucleotide-binding protein subunit beta-like protein A; AltName: Full=Receptor for activated C kinase 1A; AltName: Full=WD-40 repeat auxin-de	337.41	0.4364	1	10	10	33	330	36.2	7.21
c15700_g2_i1	Guanosine nucleotide diphosphate dissociation inhibitor 2; Short=AtGDI2 [Arabidopsis thaliana]	287.51	0.3086	3	9	9	32	444	49.6	5.72
c41173_g1_i1	Haloacid dehalogenase-like hydrolase domain-containing protein Sgpp; AltName: Full=Subclass I phosphosugar phosphatase; Short=AtSgpp [Arabidopsis thal	82.16	0.0956	1	2	2	4	251	27.7	5.24
A0A0K1P7S8	Heat shock 70 kDa protein (Fragment) OS=Morus alba GN=hsp70 PE=2 SV=1 - [A0A0K1P7S8_MORAL]	418.3	0.4259	1	2	10	100	317	34.9	5.39
c41489_g1_i1	Heat shock 70 kDa protein 14; AltName: Full=Heat shock protein 70-14; Short=AtHsp70-14; AltName: Full=Heat shock protein 91 [Arabidopsis thaliana]	585.64	0.213	1	15	15	60	859	94.9	5.2
W9R6E1	Heat shock 70 kDa protein 15 OS=Morus notabilis GN=L484_026175 PE=3 SV=1 - [W9R6E1_9ROSA]	341.85	0.1128	1	9	9	41	860	94.6	5.25
c45268_g1_i1	Heat shock 70 kDa protein 17; AltName: Full=Heat shock protein 70-17; Short=AtHsp70-17; Flags: Precursor [Arabidopsis thaliana]	69.53	0.0378	1	3	3	6	899	99.9	5.36
W9R8D4	Heat shock 70 kDa protein 4 OS=Morus notabilis GN=L484_026318 PE=3 SV=1 - [W9R8D4_9ROSA]	1261.92	0.5108	5	4	26	363	648	71	5.21
W9R5Z5	Heat shock 70 kDa protein 4 OS=Morus notabilis GN=L484_026327 PE=3 SV=1 - [W9R5Z5_9ROSA]	1217.16	0.4178	1	2	24	355	651	71.2	5.19
c24115_g1_i1	Heat shock 70 kDa protein cognate 4; Short=Hsc 70-4 [Manduca sexta]	192.71	0.1746	6	1	3	91	189	20.5	5.44
W9SKK5	Heat shock 70 kDa protein OS=Morus notabilis GN=L484_014800 PE=3 SV=1 - [W9SKK5_9ROSA]	124.4	0.0987	1	5	5	8	669	71.7	6.25
c59906_g1_i1	Heat shock 70 kDa protein, mitochondrial; Flags: Precursor [Phaseolus vulgaris]	196.99	0.1536	1	8	8	17	677	72.6	6.15
c46871_g2_i1	Heat shock cognate 70 kDa protein [Petunia x hybrida]	338.57	0.2227	3	1	5	134	256	27.9	6.42
c46871_g1_i1	Heat shock cognate 70 kDa protein 2 [Solanum lycopersicum]	166.23	0.3232	1	2	4	38	164	18.1	7.06
c38276_g1_i2	Heat shock cognate 70 kDa protein 2 [Solanum lycopersicum]	1409.09	0.5679	8	21	29	403	648	70.9	5.21
c65873_g1_i1	Heat shock cognate protein 80 [Solanum lycopersicum]	665.23	0.2575	4	10	20	111	699	79.9	5.1
W9QH95	Heat shock protein 83 OS=Morus notabilis GN=L484_024225 PE=3 SV=1 - [W9QH95_9ROSA]	431.81	0.1152	8	3	11	66	703	80.7	5.1
c37751_g1_i1	Heme-binding-like protein At3g10130, chloroplastic; Flags: Precursor [Arabidopsis thaliana]	87.63	0.145	1	2	2	5	200	22.2	6.27
c42488_g1_i1	Heterogeneous nuclear ribonucleoprotein 1; Short=hnRNP1 [Arabidopsis thaliana]	34.89	0.0695	1	2	2	3	446	46.1	9.14
c47493_g1_i1	Hevein-like preproprotein; Contains: CB-HEL; Contains: CD-HEL; AltName: Full=RNase; Flags: Precursor [Arabidopsis thaliana]	138.67	0.2524	1	3	3	5	206	22.2	6.96
c41752_g1_i1	Hexokinase-1; AltName: Full=Protein GLUCOSE INSENSITIVE 2 [Arabidopsis thaliana]	203.79	0.1526	4	5	6	12	498	53.7	6.35
c13101_g2_i1	Hexokinase-2; AltName: Full=StHK2 [Solanum tuberosum]	65.37	0.1111	1	2	3	3	432	47.1	5.1
c31779_g1_i1	Histidine--tRNA ligase; AltName: Full=Histidyl-tRNA synthetase; Short=HisRS [Oryza sativa Japonica Group]	21.2	0.0104	1	1	1	2	865	95.2	6.34
W9SJX9	Histone H2A OS=Morus notabilis GN=L484_010832 PE=3 SV=1 - [W9SJX9_9ROSA]	53.91	0.2148	7	1	2	6	149	15.8	10.58
c43296_g3_i1	Histone H2B	100.72	0.28	3	3	3	23	125	13.7	10.13
c43494_g1_i1	Histone H3.2; AltName: Full=Histone H3.1 [Arabidopsis thaliana]	14.68	0.0662	2	1	1	1	136	15.3	11.3
W9QZM0	Histone H4 OS=Morus notabilis GN=L484_001850 PE=3 SV=1 - [W9QZM0_9ROSA]	129.73	0.3883	4	4	4	6	103	11.4	11.47
W9RHS9	Hydroxycinnamoyl-Coenzyme A shikimate/quinate hydroxycinnamoyltransferase OS=Morus notabilis GN=L484_024590 PE=4 SV=1 - [W9RHS9_9ROSA]	23.09	0.0153	1	1	1	1	459	50.5	6.35
c59992_g1_i1	Hydroxyphenylpyruvate reductase; Short=HPPR	54.07	0.0511	1	1	1	2	333	36.4	6.62
c32735_g1_i1	Hypersensitive-induced response protein 1; Short=AtHIR1 [Arabidopsis thaliana]	278.47	0.3112	2	5	6	18	286	31.7	5.94
c25344_g1_i1	Hypersensitive-induced response protein 2; Short=AtHIR2 [Arabidopsis thaliana]	113.12	0.0699	2	1	2	5	286	31.5	5.59
c25344_g1_i1	Hypersensitive-induced response protein 2; Short=AtHIR2 [Arabidopsis thaliana]	123.19	0.1993	1	5	5	14	276	29.5	8.07
c45404_g1_i1	IAA-amino acid hydrolase ILR1-like 4; Flags: Precursor [Arabidopsis thaliana]	14.19	0.0365	1	1	1	1	521	56.8	7.06
W9R5N1	Importin subunit alpha OS=Morus notabilis GN=L484_006217 PE=3 SV=1 - [W9R5N1_9ROSA]	298.64	0.183	5	1	7	29	530	58.3	5.31
W9RID2	Importin subunit alpha OS=Morus notabilis GN=L484_007752 PE=3 SV=1 - [W9RID2_9ROSA]	339.99	0.2098	3	2	8	30	529	58.4	5.44
c72062_g1_i1	Inactive beta-amylase 9; AltName: Full=1,4-alpha-D-glucan maltohydrolase; AltName: Full=Inactive beta-amylase 3 [Arabidopsis thaliana]	39.95	0.0616	1	2	2	2	536	59.3	7.06
c59672_g1_i1	Intersectin-1 [Xenopus laevis]	22.48	0.009	2	1	1	2	999	109.1	5.62
c40947_g3_i1	Iridoid synthase [Catharanthus roseus]	200.19	0.1925	1	4	4	23	400	45	5.99
c31892_g1_i1	Isoaspartyl peptidase/L-asparaginase 1; AltName: Full=L-asparagine amidohydrolase 1; Contains: Isoaspartyl peptidase/L-asparaginase 1 s	289.61	0.2431	1	6	6	28	325	34.3	5.68
c15941_g1_i1	Isocitrate dehydrogenase [NAD]	270.89	0.183	1	6	6	17	377	41	6.74
c59755_g1_i1	Isocitrate dehydrogenase [NADP]	692.27	0.4854	4	20	20	60	412	46.4	6.74
c42876_g1_i1	Isoflavone reductase homolog; AltName: Full=CP100 [Solanum tuberosum]	77.2	0.098	3	3	3	5	347	38.5	8.18
c38080_g1_i1	Isoflavonoid 7-O-beta-apiosyl-glucoside beta-glycosidase; AltName: Full=Beta-glycosidase; Flags: Precursor	164.13	0.1381	1	2	2	12	210	23.8	6.54
W9S6Y3	Isopentenyl-diphosphate Delta-isomerase II OS=Morus notabilis GN=L484_015140 PE=4 SV=1 - [W9S6Y3_9ROSA]	28.81	0.0385	2	1	1	1	234	27	5.31
c45353_g1_i1	Isovaleryl-CoA dehydrogenase, mitochondrial; Short=IVD; Flags: Precursor [Arabidopsis thaliana]	80.12	0.0831	1	3	3	5	409	44.7	7.72
c42409_g1_i1	IST1 homolog [Mus musculus]	22.13	0.017	1	1	1	1	530	58.7	5.41
c46568_g1_i2	Keratin, type I cytoskeletal 50 kDa; AltName: Full=GK50	34.53	0.0182	4	1	1	4	384	42.2	5.01
c12008_g1_i1	Keratin, type II cytoskeletal 8; AltName: Full=Cytokeratin-8; Short=CK-8; AltName: Full=Keratin-8; Short=K8	67.98	0.0567	2	1	1	15	194	21.6	5.24
c41543_g1_i1	Ketol-acid reductoisomerase, chloroplastic; AltName: Full=Acetohydroxy-acid reductoisomerase; AltName: Full=Alpha-keto-beta-hydroxylacyl reductoisomer	248.83	0.1372	1	6	6	12	583	62.9	7.09
c25350_g1_i1	L-3-cyanoalanine synthase 1, mitochondrial; Short=MdCAS1; Flags: Precursor	244.24	0.2086	1	7	7	18	374	40.7	9.09
W9R364	Lactoylglutathione lyase OS=Morus notabilis GN=L484_018049 PE=3 SV=1 - [W9R364_9ROSA]	158.03	0.1356	1	3	3	4	295	33.1	5.36
W9SXH6	Lactoylglutathione lyase OS=Morus notabilis GN=L484_020618 PE=3 SV=1 - [W9SXH6_9ROSA]	30.39	0.0339	1	1	1	2	236	26.5	7.49
c53614_g1_i1	L-ascorbate oxidase homolog; Flags: Precursor	503.69	0.2647	1	10	11	59	563	63.2	9.09
c72420_g1_i1	L-ascorbate oxidase homolog; Flags: Precursor	533.93	0.2897	1	10	11	131	542	60.1	8.31
W9RQI7	L-ascorbate oxidase-like protein OS=Morus notabilis GN=L484_011664 PE=4 SV=1 - [W9RQI7_9ROSA]	137.78	0.0758	1	2	3	40	541	60.3	8.1
W9S9T9	L-ascorbate oxidase-like protein OS=Morus notabilis GN=L484_014338 PE=4 SV=1 - [W9S9T9_9ROSA]	164.41	0.0934	1	1	4	23	632	70.5	9.35
W9RW65	L-ascorbate oxidase-like protein OS=Morus notabilis GN=L484_014340 PE=4 SV=1 - [W9RW65_9ROSA]	109.15	0.0967	1	2	3	16	548	61.3	9.29
c18002_g1_i1	L-ascorbate peroxidase S, chloroplastic/mitochondrial; AltName: Full=Stromal ascorbate peroxidase; Short=AtAPx05; Short=sAPX; Flags: Precursor [Arabi	234.61	0.24	1	7	7	14	400	43.1	7.11
W9QYX9	L-ascorbate peroxidase T OS=Morus notabilis GN=L484_013363 PE=3 SV=1 - [W9QYX9_9ROSA]	49.08	0.0333	1	1	1	1	420	45.5	7.85
c72182_g1_i1	L-ascorbate peroxidase, cytosolic; Short=AP; AltName: Full=PsAPx01 [Pisum sativum]	252.56	0.3213	3	6	6	42	249	27.2	5.99
W9RF40	Late embryogenesis abundant protein Lea14-A OS=Morus notabilis GN=L484_020339 PE=4 SV=1 - [W9RF40_9ROSA]	20.37	0.0191	1	1	1	1	367	40.3	5.12
c42162_g1_i1	Leucine aminopeptidase 3, chloroplastic; AltName: Full=Leucyl aminopeptidase 3; Short=LAP 3; AltName: Full=Proline aminopeptidase 3; AltName: Full=Pr	907.64	0.4879	1	22	22	112	578	60	6.67
c27624_g1_i1	Leucine-rich repeat extensin-like protein 2; Short=AtLRX2; Short=LRR/EXTENSIN2; AltName: Full=Cell wall hydroxyproline-rich glycoprotein; Flags: Precu	137.14	0.1141	1	6	6	12	587	63	8.97
c39444_g7_i1	Leucine-rich repeat extensin-like protein 3; Short=AtLRX3; Short=LRR/EXTENSIN3; AltName: Full=Cell wall hydroxyproline-rich glycoprotein; Flags: Precu	351.14	0.0967	1	7	7	61	755	81.2	7.12
W9SJL5	L-idonate 5-dehydrogenase OS=Morus notabilis GN=L484_005352 PE=3 SV=1 - [W9SJL5_9ROSA]	25.3	0.0254	2	1	1	1	355	38.1	7.99
c39613_g1_i1	Lipoamide acyltransferase component of branched-chain alpha-keto acid dehydrogenase complex, mitochondrial; AltName: Full=Branched-chain alpha-keto ac	64.52	0.0254	1	1	1	1	511	55.8	7.08
c38736_g1_i1	Long chain acyl-CoA synthetase 4 [Arabidopsis thaliana]	91.62	0.0464	1	2	2	5	668	74.9	6.83
c47428_g1_i1	Long-chain-alcohol oxidase FAO1; AltName: Full=Long-chain fatty alcohol oxidase 1	342.62	0.282	1	11	11	17	422	45.4	6.93
c20080_g1_i1	LRR receptor-like serine/threonine-protein kinase GSO1; AltName: Full=Protein GASSHO 1; Flags: Precursor [Arabidopsis thaliana]	164.16	0.1309	1	6	6	6	489	53.2	8.81
c40737_g1_i1	Luminal-binding protein 5; Short=BiP 5; AltName: Full=78 kDa glucose-regulated protein homolog 5; Short=GRP-78-5; Flags: Precursor [Nicotiana tabacum]	1152.37	0.3093	5	18	22	232	666	73.3	5.24
c47249_g2_i2	Lupeol synthase	43.61	0.0462	1	2	2	2	519	58.6	5.33
c47820_g1_i1	LysM domain-containing GPI-anchored protein 2; AltName: Full=Chitin elicitor-binding protein LYM2; Short=CEBiP LYM2; Flags: Precursor [Arabidopsis tha	116.66	0.0956	1	4	4	9	366	38.6	7.59
c45843_g1_i1	Lysosomal alpha-mannosidase; Short=Laman; AltName: Full=Lysosomal acid alpha-mannosidase; AltName: Full=Mannosidase alpha class 2B member 1; AltName:	39.75	0.0445	1	1	2	2	449	50.7	7.11
c27369_g1_i1	Lysosomal alpha-mannosidase; Short=Laman; AltName: Full=Lysosomal acid alpha-mannosidase; AltName: Full=Mannosidase alpha class 2B member 1; AltName:	114.27	0.0473	1	1	4	6	1015	114.5	6.52
c45843_g2_i1	Lysosomal alpha-mannosidase; Short=Laman; AltName: Full=Lysosomal acid alpha-mannosidase; AltName: Full=Mannosidase alpha class 2B member 1; AltName:	92.45	0.0705	1	1	3	5	440	49.7	6.96
c32579_g1_i1	Lysosomal beta glucosidase; Flags: Precursor [Dictyostelium discoideum]	154.29	0.0978	5	5	5	13	634	69.3	9.03
c41103_g1_i1	Lysosomal Pro-X carboxypeptidase; AltName: Full=Proline carboxypeptidase; AltName: Full=Prolylcarboxypeptidase; Short=PRCP; Flags: Precursor [Bos taur	30.77	0.0255	1	1	1	2	509	57.3	5.77
c40990_g1_i1	Lysosomal Pro-X carboxypeptidase; AltName: Full=Proline carboxypeptidase; AltName: Full=Prolylcarboxypeptidase; Short=PRCP; Flags: Precursor [Pongo abe	349.6	0.2004	2	9	9	58	509	57.3	7.24
c41026_g2_i1	Major allergen Pru ar 1; AltName: Allergen=Pru ar 1	109.84	0.38	1	3	3	6	100	11	7.03
c30948_g1_i1	Major allergen Pru av 1; AltName: Full=Allergen Pru a 1; AltName: Allergen=Pru av 1 [Prunus avium]	534.65	0.7625	1	9	9	137	160	17.4	6.27
W9QNR6	Malate dehydrogenase OS=Morus notabilis GN=L484_015952 PE=3 SV=1 - [W9QNR6_9ROSA]	259.06	0.1717	1	4	6	56	396	41.9	8.34
W9RYI8	Malate dehydrogenase OS=Morus notabilis GN=L484_016089 PE=3 SV=1 - [W9RYI8_9ROSA]	233.06	0.1492	2	3	4	26	362	38.2	7.62
W9S9W9	Malate dehydrogenase OS=Morus notabilis GN=L484_018688 PE=3 SV=1 - [W9S9W9_9ROSA]	304.78	0.2636	1	5	7	61	349	36.5	8.88
W9RPQ1	Malate dehydrogenase OS=Morus notabilis GN=L484_021433 PE=3 SV=1 - [W9RPQ1_9ROSA]	336.61	0.2402	2	7	7	90	333	35.6	6.54
c29485_g1_i1	Malate dehydrogenase, chloroplastic; AltName: Full=pNAD-MDH; Flags: Precursor [Arabidopsis thaliana]	277.19	0.1967	4	4	7	57	427	45.2	7.97
c34505_g1_i1	Malate dehydrogenase, glyoxysomal; Flags: Precursor [Citrullus lanatus]	186.04	0.2258	2	3	3	13	186	19.7	7.84
c39731_g1_i1	Malate dehydrogenase, mitochondrial; Flags: Precursor [Citrullus lanatus]	488.47	0.34	4	6	9	93	350	36.5	8.72
c33024_g1_i1	Malate dehydrogenase; Short=NtRed-2	744.25	0.6361	1	15	15	124	338	36.2	6.79
W9S793	Malic enzyme OS=Morus notabilis GN=L484_010734 PE=3 SV=1 - [W9S793_9ROSA]	114.66	0.0747	1	1	4	16	736	81.7	9.23
W9QXC3	Malic enzyme OS=Morus notabilis GN=L484_016429 PE=3 SV=1 - [W9QXC3_9ROSA]	39.97	0.0492	2	2	2	5	651	71.6	6.89
W9R6C1	Malic enzyme OS=Morus notabilis GN=L484_026273 PE=3 SV=1 - [W9R6C1_9ROSA]	119.26	0.0628	1	1	3	17	621	68.2	7.03
c33270_g1_i1	Methionine aminotransferase; AltName: Full=Methionine-oxo-acid transaminase [Escherichia coli K-12]	36.33	0.0503	1	2	2	2	457	50.7	8.18
H2ESC5	Methionine sulfoxide reductase OS=Morus alba var. multicaulis GN=MMSR PE=2 SV=1 - [H2ESC5_MORAL]	33.16	0.0722	2	1	1	2	194	21.6	6.79
c44846_g1_i1	Methylglutaconyl-CoA hydratase, mitochondrial; AltName: Full=AU-specific RNA-binding enoyl-CoA hydratase homolog; Short=AU-binding protein/enoyl-CoA h	38.95	0.115	2	2	2	2	313	33.8	8
c42546_g1_i1	Methylthioribose kinase; Short=AtMTK; Short=MTR kinase [Arabidopsis thaliana]	209.89	0.2201	2	7	7	16	418	47.5	6.21
W9R4R7	Methyltransferase OS=Morus notabilis GN=L484_004682 PE=3 SV=1 - [W9R4R7_9ROSA]	57.92	0.0269	1	1	1	5	483	53.7	7.02
c78934_g1_i1	Minor allergen Alt a 7; AltName: Full=Allergen Alt a VII; AltName: Allergen=Alt a 7 [Alternaria alternata]	48.13	0.1171	1	2	2	2	222	24.1	9.32
c65911_g1_i1	Minor allergen Alt a 7; AltName: Full=Allergen Alt a VII; AltName: Allergen=Alt a 7 [Alternaria alternata]	93.8	0.202	1	3	3	4	203	21.5	6.95
c34475_g1_i1	Mitochondrial dicarboxylate/tricarboxylate transporter DTC; AltName: Full=Dicarboxylate/tricarboxylate carrier [Arabidopsis thaliana]	108.04	0.2007	1	4	4	6	299	32	9.35
c34475_g1_i1	Mitochondrial dicarboxylate/tricarboxylate transporter DTC; AltName: Full=Dicarboxylate/tricarboxylate carrier [Arabidopsis thaliana]	192.39	0.1949	1	2	5	32	236	26.4	8.15
c44120_g1_i1	Mitochondrial outer membrane protein porin 4; AltName: Full=Voltage-dependent anion-selective channel protein 4; Short=AtVDAC4; Short=VDAC-4 [Arabido	25.58	0.0254	1	1	1	1	276	29.6	9.23
c36310_g1_i1	Mitochondrial outer membrane protein porin of 34 kDa; AltName: Full=POM 34; AltName: Full=Voltage-dependent anion-selective channel protein; Short=VDA	162.56	0.2755	1	6	6	11	265	28.4	8.65
c45715_g5_i1	Mitochondrial phosphate carrier protein 3, mitochondrial; AltName: Full=Mitochondrial phosphate transporter 3; Short=MPT3; AltName: Full=Phosphate tr	262.39	0.3059	2	10	10	19	376	40	9.22
c39489_g3_i1	Mitochondrial uncoupling protein 1; Short=AtPUMP1 [Arabidopsis thaliana]	100.04	0.127	1	4	4	4	370	40.2	9.7
c33455_g1_i1	Mitochondrial-processing peptidase subunit alpha; AltName: Full=Alpha-MPP; AltName: Full=Ubiquinol-cytochrome-c reductase subunit II; Flags: Precursor [	79.09	0.1046	1	4	4	5	564	61	6.76
c43886_g1_i1	Mitogen-activated protein kinase kinase kinase YODA; AltName: Full=YODA MAPKK kinase [Arabidopsis thaliana]	45.56	0.0745	1	2	2	2	349	38.2	6.29
c67730_g1_i1	Mitotic spindle checkpoint protein BUBR1; AltName: Full=BUB1-related protein 1 [Arabidopsis thaliana]	38.25	0.0439	1	1	1	2	205	24	6.73
c28879_g1_i2	Molybdate-anion transporter; AltName: Full=Major facilitator superfamily domain-containing protein 5; AltName: Full=Molybdate transporter 2 homolog [	16.16	0.0239	1	1	1	1	460	50.7	7.25
c43248_g2_i1	Monodehydroascorbate reductase, chloroplastic; Short=MDAR; Flags: Precursor [Arabidopsis thaliana]	173.24	0.1199	2	5	5	9	492	53.3	8.24
c59788_g1_i1	Monodehydroascorbate reductase; Short=MDAR; AltName: Full=Ascorbate free radical reductase; Short=AFR reductase	463.65	0.3481	1	13	13	39	451	49	6.18
c36857_g4_i1	mRNA cap guanine-N7 methyltransferase 2; AltName: Full=mRNA (guanine-N(7)-)-methyltransferase 2; AltName: Full=mRNA cap methyltransferase 2 [Arabidop	130.37	0.1194	2	2	5	6	561	61.6	8.43
c44342_g1_i3	NAC domain-containing protein 18; Short=ANAC018; AltName: Full=Protein NO APICAL MERISTEM; Short=AtNAM [Arabidopsis thaliana]	106.98	0.2273	1	3	3	6	132	14.9	7.39
c46775_g1_i2	NAD(P)H-quinone oxidoreductase subunit 2 B, chloroplastic; AltName: Full=NAD(P)H dehydrogenase, subunit 2 B; AltName: Full=NADH-plastoquinone oxidor	114.81	0.0613	1	4	4	12	783	84.8	6.27
c45361_g4_i1	NAD-dependent dihydropyrimidine dehydrogenase subunit PreA; Short=DPD; AltName: Full=Dihydrothymine dehydrogenase; AltName: Full=Dihydrouracil dehydro	181.98	0.1718	1	6	6	7	425	46.4	6.14
c43216_g1_i1	NAD-dependent malic enzyme 59 kDa isoform, mitochondrial; Short=NAD-ME; Flags: Precursor	132.54	0.1559	1	7	7	10	603	66.9	8.03
c7744_g1_i1	NAD-dependent malic enzyme 62 kDa isoform, mitochondrial; Short=NAD-ME; Flags: Precursor [Solanum tuberosum]	65.6	0.0963	1	4	4	4	644	71.9	5.91
c46442_g1_i2	NADH dehydrogenase [ubiquinone]	48.63	0.0579	1	1	1	1	190	22.9	6.7
c53820_g1_i1	NADH dehydrogenase [ubiquinone]	82.64	0.0784	1	2	2	2	268	29.8	7.69
c72200_g1_i1	NADH-cytochrome b5 reductase-like protein; Short=B5R [Arabidopsis thaliana]	68.89	0.1754	1	4	4	4	325	35.9	8.84
c27796_g1_i1	NADP-dependent D-sorbitol-6-phosphate dehydrogenase; AltName: Full=Aldose-6-phosphate reductase [NADPH]	85.9	0.1197	1	3	3	4	309	35.1	6.68
c42174_g1_i1	NADP-dependent malic enzyme; Short=NADP-ME [Populus trichocarpa]	567.17	0.4553	5	20	20	66	604	66.7	6.49
W9SFH7	N-alpha-acetyltransferase 15, NatA auxiliary subunit OS=Morus notabilis GN=L484_019454 PE=4 SV=1 - [W9SFH7_9ROSA]	32.61	0.0144	1	1	1	1	901	102.8	7.62
c72067_g1_i1	Naringenin,2-oxoglutarate 3-dioxygenase; AltName: Full=FHT; AltName: Full=Flavanone-3-hydroxylase; Short=F3H	80.24	0.0904	1	2	2	5	365	41.1	5.64
c53440_g1_i1	Nascent polypeptide-associated complex subunit alpha-like protein 1; Short=NAC-alpha-like protein 1; AltName: Full=Alpha-NAC-like protein 1 [Arabidop	55.55	0.133	1	2	2	3	203	22.2	4.53
c39296_g1_i1	NEDD8-conjugating enzyme Ubc12; AltName: Full=RUB1 carrier protein 1; AltName: Full=RUB1-conjugating enzyme 1; AltName: Full=RUB1-protein ligase 1 [Ar	30.88	0.0765	1	1	1	1	183	20.9	7.77
c44308_g1_i1	Nematode resistance protein-like HSPRO1; AltName: Full=AKINbetagamma-interacting protein 1; AltName: Full=Ortholog of sugar beet HS1 PRO-1 protein 1;	144.84	0.216	1	2	2	25	125	13.1	6.92
c42099_g5_i1	Neurofilament medium polypeptide; Short=NF-M; AltName: Full=160 kDa neurofilament protein; AltName: Full=Neurofilament 3; AltName: Full=Neurofilament	30.12	0.033	1	1	1	5	273	29.9	4.42
c44929_g1_i1	Nicalin; AltName: Full=Nicastrin-like protein; Flags: Precursor [Rattus norvegicus]	95.07	0.0761	2	3	3	4	447	49.8	7.31
c45029_g1_i1	Nicotinate phosphoribosyltransferase; Short=NAPRTase; AltName: Full=Nicotinate phosphoribosyltransferase domain-containing protein 1 [Bos taurus]	35.46	0.0178	1	1	1	1	562	62.6	5.92
W9R4B9	Nitrogen regulatory protein P-II-like protein OS=Morus notabilis GN=L484_018783 PE=3 SV=1 - [W9R4B9_9ROSA]	44.44	0.0539	1	1	1	3	204	22.2	9.23
c25355_g1_i1	Non-functional NADPH-dependent codeinone reductase 2	34.46	0.0375	1	1	1	4	320	36.1	6.87
c39477_g1_i1	N-terminal acetyltransferase A complex subunit nat1; Short=NatA complex subunit nat1 [Schizosaccharomyces pombe 972h-]	32.61	0.0144	1	1	1	1	905	103	7.24
c47420_g1_i1	Nuclear transport factor 2; Short=NTF-2 [Arabidopsis thaliana]	69.8	0.3496	1	3	3	4	123	13.5	6.51
W9RKR0	Nuclease domain-containing protein 1 OS=Morus notabilis GN=L484_011603 PE=4 SV=1 - [W9RKR0_9ROSA]	175.55	0.0558	1	5	5	16	986	107.5	6.96
c43405_g1_i1	Nucleobase-ascorbate transporter 6; Short=AtNAT6 [Arabidopsis thaliana]	30.8	0.0208	1	1	1	1	530	57.6	9.26
c23694_g1_i1	Nucleoside diphosphate kinase 2, chloroplastic; AltName: Full=Nucleoside diphosphate kinase II; Short=NDK II; Short=NDP kinase II; Short=NDPK II; Flag	107.06	0.1285	2	3	3	6	249	27.8	8.97
c3036_g1_i1	Nucleoside diphosphate kinase B; Short=NDK B; Short=NDP kinase B [Flaveria bidentis]	320.06	0.3396	1	7	7	53	212	23.7	9.14
c42784_g2_i1	Nucleoside diphosphate kinase III, chloroplastic/mitochondrial; Short=NDK III; Short=NDP kinase III; Short=NDPK III; Flags: Precursor [Arabidopsis thal	210.36	0.1607	1	5	5	16	280	30.8	9.31
c25166_g1_i1	Nudix hydrolase 1; Short=AtNUDT1; AltName: Full=7,8-dihydro-8-oxoguanine-triphosphatase; AltName: Full=8-oxo-dGTP diphosphatase; Short=8-oxo-dGTPase;	31.36	0.0581	1	1	1	1	155	17.5	4.7
c43130_g1_i1	Nudix hydrolase 2; Short=AtNUDT2; AltName: Full=ADP-ribose pyrophosphatase; AltName: Full=NADH pyrophosphatase [Arabidopsis thaliana]	27.83	0.0645	1	1	1	1	279	31.6	5.81
c41931_g4_i1	Obg-like ATPase 1 [Gallus gallus]	166.1	0.1447	1	5	5	13	394	44.6	7.03
c42705_g1_i1	Omega-amidase,chloroplastic; AltName: Full=Nitrilase-like protein 3; Flags: Precursor [Arabidopsis thaliana]	27.96	0.043	1	1	1	3	395	43.5	9.23
c47131_g1_i1	Oryzain alpha chain; Flags: Precursor [Oryza sativa Japonica Group]	884.99	0.4353	1	16	16	1423	363	40.4	8.56
c45957_g1_i1	Osmotin-like protein OSM34; Flags: Precursor [Arabidopsis thaliana]	249.75	0.3525	2	6	6	37	244	26.4	6.98
c66528_g1_i1	Osmotin-like protein; Flags: Precursor [Solanum lycopersicum]	42.22	0.0438	1	1	1	3	274	29.5	8
c36365_g1_i1	Outer envelope pore protein 16, chloroplastic; AltName: Full=Chloroplastic outer envelope pore protein of 16 kDa	23.82	0.0719	1	1	1	1	153	16.7	10.04
c37986_g1_i1	Outer envelope pore protein 16-3, chloroplastic/mitochondrial; AltName: Full=Chloroplastic outer envelope pore protein of 16 kDa 3; Short=AtOEP16-3;	21.14	0.0563	1	1	1	1	160	17.2	9.45
c25339_g2_i1	Outer envelope pore protein 24B, chloroplastic; AltName: Full=Chloroplastic outer envelope pore protein of 24 kDa B [Arabidopsis thaliana]	46.13	0.0751	1	1	1	1	213	23.5	8.82
c65880_g1_i1	Outer membrane lipoprotein Blc; Flags: Precursor [Escherichia coli O157:H7]	203.2	0.2415	1	6	6	17	236	27.1	9.32
c45688_g4_i1	Oxygen-dependent coproporphyrinogen-III oxidase, chloroplastic; Short=Coprogen oxidase; Short=Coproporphyrinogenase; Flags: Precursor [Glycine max]	52.01	0.0213	1	2	2	5	375	41	5.05
c53698_g1_i1	Oxygen-evolving enhancer protein 1, chloroplastic; Short=OEE1; AltName: Full=33 kDa subunit of oxygen evolving system of photosystem II; AltName: Full	123.5	0.1257	2	3	3	8	334	35.2	5.97
c29518_g1_i1	Oxygen-evolving enhancer protein 2-1, chloroplastic; Short=OEE2; AltName: Full=23 kDa subunit of oxygen evolving system of photosystem II; AltName: F	48.71	0.0646	1	2	2	5	263	28.1	7.85
c29536_g1_i1	Oxysterol-binding protein-related protein 3C; AltName: Full=OSBP-related protein 3C [Arabidopsis thaliana]	94.81	0.0943	1	4	4	7	456	51.9	5.3
c42099_g3_i1	Patellin-3 [Arabidopsis thaliana]	553.64	0.5621	1	16	16	93	354	40.5	7.91
c46065_g1_i1	Pathogenesis-related protein 1; Short=PR-1; Flags: Precursor [Arabidopsis thaliana]	73.08	0.1439	1	1	1	9	132	14.3	8.35
W9RUT7	Pectate lyase OS=Morus notabilis GN=L484_004616 PE=3 SV=1 - [W9RUT7_9ROSA]	89.68	0.1058	1	4	4	8	397	43.8	7.43
W9SB38	Pectate lyase OS=Morus notabilis GN=L484_015172 PE=3 SV=1 - [W9SB38_9ROSA]	35.15	0.0766	1	2	2	7	444	49.4	8.4
W9S1B9	Pectate lyase OS=Morus notabilis GN=L484_027633 PE=3 SV=1 - [W9S1B9_9ROSA]	52.78	0.1158	1	3	3	4	406	44.4	8.38
c38162_g1_i1	Pectinesterase 3; Short=PE 3; AltName: Full=Pectin methylesterase 3; Flags: Precursor	36.15	0.0537	1	2	2	3	577	63.8	7.64
c43088_g3_i1	Pectinesterase/pectinesterase inhibitor 3; Includes: Pectinesterase inhibitor 3; AltName: Full=Pectin methylesterase inhibitor 3; Inclu	359.44	0.1605	1	1	7	55	598	65	8.28
c43088_g3_i2	Pectinesterase/pectinesterase inhibitor 3; Includes: Pectinesterase inhibitor 3; AltName: Full=Pectin methylesterase inhibitor 3; Inclu	558.32	0.2852	1	5	11	75	596	64.4	8.47
c33986_g2_i1	Pectinesterase/pectinesterase inhibitor PPE8B; Includes: Pectinesterase inhibitor PPE8B; AltName: Full=Pectin methylesterase inhibitor PPE	127.33	0.0894	1	4	4	10	526	57.9	7.93
c43088_g2_i1	Pectinesterase/pectinesterase inhibitor; Includes: Pectinesterase inhibitor; AltName: Full=Pectin methylesterase inhibitor; Includes: Re	40.3	0.0424	1	2	2	2	566	63.2	5.67
c39272_g2_i1	Pentatricopeptide repeat-containing protein At2g29760, chloroplastic; Flags: Precursor [Arabidopsis thaliana]	25.3	0.0439	2	1	1	1	205	21.8	5.39
c39982_g1_i3	Pentatricopeptide repeat-containing protein At4g26680, mitochondrial; Flags: Precursor [Arabidopsis thaliana]	38.5	0.0156	2	1	1	17	384	43.5	8.54
c66078_g1_i1	Pentatricopeptide repeat-containing protein At5g52850, chloroplastic; Flags: Precursor [Arabidopsis thaliana]	97.47	0.0824	1	1	1	4	170	19.5	5.44
c24821_g1_i1	Peptide methionine sulfoxide reductase; AltName: Full=Fruit-ripening protein E4; AltName: Full=Peptide-methionine (S)-S-oxide reductase; Short=Peptide	33.16	0.0583	1	1	1	2	240	26.8	7.14
W9RPK3	Peptide transporter OS=Morus notabilis GN=L484_022067 PE=3 SV=1 - [W9RPK3_9ROSA]	61.14	0.0408	1	2	2	2	588	65.7	8.75
c23097_g1_i1	Peptide-N4-(N-acetyl-beta-glucosaminyl)asparagine amidase A; Short=PNGase A; AltName: Full=Glycopeptide N-glycosidase; AltName: Full=N-glycanase; Cont	45.73	0.0536	3	1	1	1	112	12.6	9.73
c53603_g1_i1	Peptidyl-prolyl cis-trans isomerase CYP20-1; Short=PPIase CYP20-1; AltName: Full=Cyclophilin of 20 kDa 1; AltName: Full=Rotamase CYP20-1; AltName: Fu	322.55	0.3154	8	6	7	36	241	26.2	9.58
c47470_g1_i1	Peptidyl-prolyl cis-trans isomerase CYP20-2, chloroplastic; Short=PPIase CYP20-2; AltName: Full=Cyclophilin of 20 kDa 2; AltName: Full=Rotamase CYP20	249	0.2538	1	4	4	13	264	28.2	9.61
c65973_g1_i1	Peptidyl-prolyl cis-trans isomerase FKBP12; Short=PPIase FKBP12; AltName: Full=12 kDa FK506-binding protein; Short=12 kDa FKBP; AltName: Full=FK506-b	77	0.2166	1	3	3	5	157	17.4	9.74
c78165_g1_i1	Peptidyl-prolyl cis-trans isomerase; Short=PPIase; AltName: Full=Cyclophilin; AltName: Full=Cyclosporin A-binding protein; AltName: Full=Rotamase [Cath	338.84	0.4104	8	7	8	82	173	18.1	8.57
c40706_g1_i1	Peroxidase 12; Short=Atperox P12; AltName: Full=ATP4a; AltName: Full=PRXR6; Flags: Precursor [Arabidopsis thaliana]	252.56	0.2437	1	7	7	34	357	38.7	7.56
c46726_g1_i1	Peroxidase 15; Short=Prx15; AltName: Full=Anionic peroxidase; Flags: Precursor	239.78	0.217	1	6	6	40	341	36.7	4.77
c72713_g1_i1	Peroxidase 17; Short=Atperox P17; AltName: Full=ATP25a; Flags: Precursor [Arabidopsis thaliana]	60.99	0.058	1	2	2	4	345	38.3	7.99
c48232_g1_i1	Peroxidase 4; Flags: Precursor [Vitis vinifera]	197.57	0.2112	3	5	5	16	322	34.7	9.26
c42808_g1_i1	Peroxidase 63; Short=Atperox P63; AltName: Full=ATP26a; Flags: Precursor [Arabidopsis thaliana]	65.01	0.1008	1	2	2	3	387	42.7	8.31
c27941_g1_i1	Peroxiredoxin-2B; AltName: Full=Peroxiredoxin IIB; AltName: Full=Peroxiredoxin TPx1; AltName: Full=Thioredoxin reductase 2B; AltName: Full=Thioredoxi	443.89	0.8148	1	11	11	62	162	17.4	5.86
c46964_g3_i5	Peroxiredoxin-2E-1, chloroplastic; AltName: Full=Peroxiredoxin IIE-1; AltName: Full=Thioredoxin reductase 2E-1; Flags: Precursor [Oryza sativa Japoni	62.11	0.1224	3	2	2	5	237	25	8.24
c29437_g1_i1	Peroxiredoxin-2F, mitochondrial; AltName: Full=Peroxiredoxin IIF; AltName: Full=Thioredoxin reductase 2F; Flags: Precursor [Arabidopsis thaliana]	147.74	0.1823	1	3	3	11	203	21.6	8.85
c45991_g1_i1	Peroxisomal (S)-2-hydroxy-acid oxidase GLO1; AltName: Full=Glycolate oxidase 1; Short=AtGLO1; Short=GOX 1; AltName: Full=Short chain alpha-hydroxy aci	75.04	0.0542	2	2	2	4	369	40.6	9.35
c46113_g1_i1	Phosphoacetylglucosamine mutase; Short=PAGM; AltName: Full=Acetylglucosamine phosphomutase; AltName: Full=DNA-damage-repair/toleration protein DRT101;	83.2	0.04	2	1	1	4	325	34.9	5.58
c33928_g1_i1	Phosphoenolpyruvate carboxykinase [ATP]	489.27	0.3154	4	16	16	59	669	74	6.86
c44836_g3_i1	Phosphoenolpyruvate carboxylase 2; Short=PEPC 2; Short=PEPCase 2; Short=ppcC	264.62	0.1035	1	2	9	20	966	110.5	6.27
c44836_g2_i1	Phosphoenolpyruvate carboxylase, housekeeping isozyme; Short=PEPCase; AltName: Full=PEPC 1 [Glycine max]	357.51	0.1482	1	5	12	23	965	110.1	6.06
c235_g1_i1	Phosphoglucomutase, cytoplasmic; Short=PGM; AltName: Full=Glucose phosphomutase	414.84	0.3522	1	16	16	59	582	63.5	5.72
c41118_g1_i1	Phosphoglycerate kinase, chloroplastic; Flags: Precursor [Nicotiana tabacum]	273.83	0.1845	1	3	7	31	477	49.8	8
c46111_g1_i1	Phosphoglycerate kinase, cytosolic [Nicotiana tabacum]	755.58	0.5192	1	13	17	134	416	44.4	5.86
c59726_g1_i1	Phosphoglycolate phosphatase 2 [Arabidopsis thaliana]	37.58	0.0393	2	1	1	1	305	33.5	5.2
c43102_g1_i1	Phospholipase D alpha 1; Short=PLD 1; AltName: Full=Choline phosphatase 1; AltName: Full=Phosphatidylcholine-hydrolyzing phospholipase D 1; Flags: Pre	527.76	0.2627	1	15	15	47	807	92	5.73
c37052_g1_i1	Phospholipid hydroperoxide glutathione peroxidase 1, chloroplastic; Short=PHGPx; Flags: Precursor [Arabidopsis thaliana]	28.84	0.0427	1	1	1	2	234	25.8	9.36
c43028_g1_i1	Phosphomannomutase; AltName: Full=GmPMM [Glycine max]	37.79	0.126	1	2	2	2	246	28	6.24
c46892_g2_i1	Phosphoribosylformylglycinamidine cyclo-ligase, chloroplastic/mitochondrial; AltName: Full=AIR synthase; Short=AIRS; AltName: Full=Phosphoribosyl-amino	50.77	0.0623	1	2	2	2	385	40.4	5.8
W9SH10	Phosphotransferase OS=Morus notabilis GN=L484_006996 PE=3 SV=1 - [W9SH10_9ROSA]	42.94	0.0415	1	1	1	6	386	41.9	6.32
W9RWP4	Phosphotransferase OS=Morus notabilis GN=L484_016046 PE=3 SV=1 - [W9RWP4_9ROSA]	56.78	0.0503	1	1	2	2	497	53.5	6.29
W9R6M8	Phosphotransferase OS=Morus notabilis GN=L484_026284 PE=3 SV=1 - [W9R6M8_9ROSA]	52.13	0.0601	1	1	2	2	499	54	5.96
c43117_g2_i1	Photosystem I reaction center subunit II, chloroplastic; AltName: Full=PS I subunit 5; AltName: Full=Photosystem I 20 kDa subunit; Short=PSI-D; Flags: P	48.38	0.0766	2	2	2	3	235	26.2	9.74
c37256_g1_i1	Photosystem II 22 kDa protein, chloroplastic; AltName: Full=CP22; Flags: Precursor	72.8	0.1522	2	3	3	4	276	29.1	8.79
c32355_g2_i1	Photosystem II CP43 chlorophyll apoprotein; AltName: Full=PSII 43 kDa protein; AltName: Full=Photosystem II 44 kDa reaction center protein; AltName:	77.71	0.0803	1	3	3	4	473	51.8	7.18
c28664_g1_i1	Photosystem II CP47 chlorophyll apoprotein; AltName: Full=PSII 47 kDa protein; AltName: Full=Protein CP-47 (chloroplast) [Panax ginseng]	111.14	0.1579	1	4	4	5	247	27.7	8.29
W9SNV8	Photosystem II protein D1 OS=Morus notabilis GN=L484_000029 PE=3 SV=1 - [W9SNV8_9ROSA]	70.95	0.0946	4	2	2	3	317	34.7	5.08
c44372_g1_i2	Photosystem Q(B) protein; AltName: Full=32 kDa thylakoid membrane protein; AltName: Full=Photosystem II protein D1; Flags: Precursor Q49	70.95	0.085	1	2	2	3	353	38.9	5.25
W9RGD5	PI-PLC X domain-containing protein OS=Morus notabilis GN=L484_011044 PE=4 SV=1 - [W9RGD5_9ROSA]	26.57	0.0172	1	1	1	1	408	44.5	5.69
W9S9G1	Plasma membrane ATPase OS=Morus notabilis GN=L484_002293 PE=3 SV=1 - [W9S9G1_9ROSA]	195.88	0.0636	5	1	6	12	928	102	6.99
W9SZA5	Plasma membrane ATPase OS=Morus notabilis GN=L484_010085 PE=3 SV=1 - [W9SZA5_9ROSA]	261.03	0.0874	4	3	8	16	950	104.7	6.57
W9SBM5	Pleckstrin homology domain-containing family A member 8 OS=Morus notabilis GN=L484_027137 PE=4 SV=1 - [W9SBM5_9ROSA]	41.25	0.0488	1	1	1	2	205	22.6	5.66
c47235_g2_i1	Pleiotropic drug resistance protein 3; AltName: Full=OsPDR9 [Oryza sativa Indica Group]	292.75	0.0915	14	9	10	18	1431	161.1	7.64
c44970_g2_i1	Polyadenylate-binding protein 8; Short=PABP-8; Short=Poly(A)-binding protein 8 [Arabidopsis thaliana]	19.59	0.0261	1	1	1	3	651	71.2	7.99
c43213_g2_i1	Polyadenylate-binding protein RBP45C; Short=Poly(A)-binding protein RBP45C; AltName: Full=RNA-binding protein 45C; Short=AtRBP45C [Arabidopsis thalia	119.48	0.0887	1	3	3	6	406	44.5	6.24
c46602_g1_i1	Polyadenylate-binding protein-interacting protein 7; Short=PABP-interacting protein 7; Short=Poly(A)-binding protein-interacting protein 7; AltName: F	186.01	0.1948	1	6	6	33	267	29.9	5.54
c46040_g1_i2	Polygalacturonase inhibitor 2; AltName: Full=Polygalacturonase-inhibiting protein 2; Short=PGIP-2; Flags: Precursor [Arabidopsis thaliana]	117.23	0.1063	2	4	4	15	320	35.5	4.87
c43691_g1_i1	Polygalacturonase inhibitor; AltName: Full=Polygalacturonase-inhibiting protein; Short=PGIG; Flags: Precursor [Pyrus communis]	22.01	0.03	1	1	1	2	333	37.7	7.4
c46101_g1_i2	Polygalacturonase inhibitor; AltName: Full=Polygalacturonase-inhibiting protein; Short=PGIG; Flags: Precursor [Pyrus communis]	62	0.0734	2	2	2	4	259	29.2	5.35
c14182_g2_i1	Polygalacturonase inhibitor; AltName: Full=Polygalacturonase-inhibiting protein; Short=PGIG; Flags: Precursor [Pyrus communis]	190.6	0.2492	1	6	6	7	301	33.6	7.87
c24533_g1_i1	Polygalacturonase inhibitor; AltName: Full=Polygalacturonase-inhibiting protein; Short=PGIG; Flags: Precursor [Vitis vinifera]	353.08	0.2983	1	9	9	35	362	40.5	8.81
c43883_g4_i1	Polygalacturonase; Short=PG; AltName: Full=Pectinase; Flags: Precursor	73.29	0.05	1	2	2	15	400	41.7	8.59
c22895_g2_i1	Polyphenol oxidase, chloroplastic; Short=PPO; AltName: Full=Catechol oxidase; Flags: Precursor [Malus domestica]	179.18	0.1153	3	6	6	23	590	65.9	7.72
c38893_g1_i1	Polyubiquitin; Contains: Ubiquitin; Contains: Ubiquitin-related; Flags: Precursor, partial [Linum usitatissimum]	220.55	0.6667	12	6	6	77	195	21.9	8.31
W9SEQ9	Prefoldin subunit 6 OS=Morus notabilis GN=L484_021677 PE=4 SV=1 - [W9SEQ9_9ROSA]	28.42	0.0667	1	1	1	1	120	13.7	9.09
S4TAU0	Preprofigain C (Fragment) OS=Ficus carica GN=fc3AP PE=2 SV=1 - [S4TAU0_FICCA]	29.28	0.044	2	1	1	1	386	41.8	4.89
c16430_g1_i1	Probable 26S proteasome non-ATPase regulatory subunit 3; Short=26S proteasome subunit S3; AltName: Full=26S proteasome regulatory subunit RPN3; AltNam	42.9	0.0349	1	2	2	3	487	55.6	8.98
c45194_g1_i1	Probable 3-hydroxyisobutyrate dehydrogenase-like 1, mitochondrial; Short=HIBADH-like; Flags: Precursor [Arabidopsis thaliana]	43.87	0.0504	1	1	1	1	357	36.7	8.75
c66087_g1_i1	Probable acetyl-CoA acetyltransferase, cytosolic 2; AltName: Full=Cytosolic acetoacetyl-CoA thiolase 2; Short=Thiolase 2 [Arabidopsis thaliana]	26.91	0.0239	1	1	1	2	419	43.2	8.32
c44249_g4_i1	Probable aldehyde dehydrogenase; AltName: Full=Flax-inducible sequence 1 [Linum usitatissimum]	157.53	0.083	1	5	5	13	554	61.4	7.42
c42182_g1_i1	Probable aldo-keto reductase 1; Short=GmAKR1	32.85	0.0368	1	1	1	1	353	39.1	6.25
c40554_g2_i1	Probable aldo-keto reductase 2 [Oryza sativa Japonica Group]	145.31	0.114	2	4	4	11	342	37.6	6.3
c47329_g1_i1	Probable aquaporin PIP2-2; AltName: Full=OsPIP2;2; AltName: Full=Plasma membrane intrinsic protein 2-2 [Oryza sativa Japonica Group]	62.72	0.1354	1	2	2	4	192	20.2	6.54
c40402_g2_i1	Probable aquaporin PIP2-5; AltName: Full=Plasma membrane intrinsic protein 2-5; Short=AtPIP2;5; AltName: Full=Plasma membrane intrinsic protein 2d; S	45.87	0.4369	2	1	2	5	103	11.1	9.41
c25820_g3_i1	Probable aquaporin PIP2-8; AltName: Full=Plasma membrane intrinsic protein 2-8; Short=AtPIP2;8; AltName: Full=Plasma membrane intrinsic protein 3b; S	70.46	0.198	1	1	1	1	101	10.2	9.55
c37086_g4_i1	Probable aspartyl aminopeptidase [Ricinus communis]	169.71	0.0776	3	4	4	6	490	53.9	6.37
c12694_g1_i1	Probable ATP synthase 24 kDa subunit, mitochondrial; Flags: Precursor [Arabidopsis thaliana]	213.89	0.249	1	7	7	24	241	28	9.07
c37188_g1_i1	Probable beta-D-xylosidase 7; Short=AtBXL7; Flags: Precursor [Arabidopsis thaliana]	45.94	0.0266	1	2	2	2	790	86.9	8.13
c46865_g2_i1	Probable caffeoyl-CoA O-methyltransferase At4g26220; AltName: Full=Trans-caffeoyl-CoA 3-O-methyltransferase; Short=CCoAMT; Short=CCoAOMT [Arabidopsis	62.22	0.0795	2	2	2	2	239	26.8	5.16
c30989_g1_i1	Probable calcium-binding protein ; AltName: Full=Calmodulin-like protein 13 [Arabidopsis thaliana]	310.54	0.4254	1	9	9	22	228	25.9	5.55
c41714_g1_i1	Probable calcium-binding protein CML49; AltName: Full=Calmodulin-like protein 49 [Arabidopsis thaliana]	59.07	0.0411	1	1	1	1	292	31.7	6.87
c39561_g2_i1	Probable carboxylesterase 2; AltName: Full=AtCXE2 [Arabidopsis thaliana]	403.99	0.418	1	11	11	38	311	34.3	6.44
c47235_g1_i1	Probable chalcone--flavonone isomerase 3; Short=Chalcone isomerase 3; AltName: Full=Chalcone isomerase-like 1 [Arabidopsis thaliana]	10.49	0.0574	1	1	1	1	209	23.2	5.08
c27001_g1_i1	Probable endochitinase [Caenorhabditis elegans]	140.01	0.2207	1	5	5	9	290	32.8	8.95
c27979_g1_i1	Probable fructokinase-4 [Arabidopsis thaliana]	506.7	0.4809	3	11	12	52	341	36.2	5.24
c59581_g1_i1	Probable fructose-bisphosphate aldolase 2, chloroplastic; Flags: Precursor [Arabidopsis thaliana]	85.4	0.0801	2	2	3	3	412	44.7	9.48
c36088_g1_i1	Probable fructose-bisphosphate aldolase 3, chloroplastic; Flags: Precursor [Arabidopsis thaliana]	153.66	0.133	2	4	5	8	391	42.6	8.95
c37575_g3_i1	Probable galacturonosyltransferase 4; AltName: Full=Like glycosyl transferase 3 [Arabidopsis thaliana]	282.25	0.4365	1	2	6	46	126	13.8	6.09
c29931_g1_i3	Probable glucan endo-1,3-beta-glucosidase A6; AltName: Full=(1-)3)-beta-glucan endohydrolase; Short=(1-)3)-beta-glucanase; AltName: Full=Anther-specific	20.13	0.0365	2	1	1	1	466	51.4	9.04
c30473_g1_i1	Probable glutathione peroxidase 4 [Arabidopsis thaliana]	191.78	0.4235	1	6	6	10	170	18.9	9.03
c46518_g1_i1	Probable glutathione S-transferase; AltName: Full=Auxin-induced protein PCNT107	174.7	0.271	1	6	6	18	214	24.8	7.36
c45114_g1_i1	Probable glutathione S-transferase; AltName: Full=G2-4; AltName: Full=Heat shock protein 26A [Glycine max]	118.5	0.1333	1	3	3	8	225	26	6.32
c40016_g2_i1	Probable glycerophosphoryl diester phosphodiesterase 2; Flags: Precursor [Arabidopsis thaliana]	180.02	0.1044	1	7	7	11	757	82.2	5.45
c46451_g1_i1	Probable importin-7 homolog [Dictyostelium discoideum]	91.81	0.0377	1	4	4	5	1035	118.8	4.91
c36102_g1_i1	Probable inactive receptor kinase At2g26730; Flags: Precursor [Arabidopsis thaliana]	46.14	0.0483	1	2	2	2	663	72.5	7.11
c46941_g2_i2	Probable isoleucine--tRNA ligase, cytoplasmic; AltName: Full=Isoleucyl-tRNA synthetase; Short=IRS; Short=IleRS [Dictyostelium discoideum]	12.1	0.0084	1	1	1	1	1186	134.9	6.44
c36653_g1_i1	Probable linoleate 9S-lipoxygenase 5; AltName: Full=Leaf lipoxygenase [Solanum tuberosum]	49.51	0.0503	1	3	3	4	934	106.7	6.73
c39194_g3_i1	Probable methylenetetrahydrofolate reductase [Oryza sativa Japonica Group]	26.49	0.0117	1	1	1	1	598	67.5	6.02
c53468_g1_i1	Probable methyltransferase PMT20 [Arabidopsis thaliana]	326.32	0.1722	1	8	8	34	604	69	8.46
c45652_g1_i1	Probable methyltransferase PMT26 [Arabidopsis thaliana]	65.85	0.0197	1	1	2	2	811	91.3	5.11
c78349_g1_i1	Probable methyltransferase PMT9 [Arabidopsis thaliana]	32.38	0.0099	3	1	1	1	605	69.1	7.47
c20309_g1_i1	Probable mitochondrial-processing peptidase subunit beta; AltName: Full=Beta-MPP; Flags: Precursor [Arabidopsis thaliana]	531.28	0.3034	1	14	14	61	534	59.3	6.95
c45519_g1_i1	Probable N-acetyl-gamma-glutamyl-phosphate reductase, chloroplastic; Short=AGPR; AltName: Full=N-acetyl-glutamate semialdehyde dehydrogenase; Short=NA	46.77	0.0409	1	1	1	2	391	42.9	7.53
c45893_g1_i2	Probable nucleoredoxin 1; Short=AtNrx1 [Arabidopsis thaliana]	248.05	0.1696	2	7	7	23	507	56.9	4.93
c40255_g2_i1	Probable pectate lyase 15; AltName: Full=Pectate lyase A11; Flags: Precursor [Arabidopsis thaliana]	109.64	0.1461	1	4	5	11	349	38.4	7.94
c33895_g4_i1	Probable pectate lyase 20; Flags: Precursor [Arabidopsis thaliana]	401.57	0.275	1	9	10	45	440	48.7	8.28
c20953_g1_i1	Probable pectate lyase 5; Flags: Precursor [Arabidopsis thaliana]	63.61	0.1298	1	3	3	3	262	28.5	8.7
c20953_g2_i1	Probable pectate lyase 5; Flags: Precursor [Arabidopsis thaliana]	118.85	0.302	1	3	3	6	149	16.6	7.3
c40497_g1_i1	Probable pectinesterase/pectinesterase inhibitor 51; Includes: Pectinesterase inhibitor 51; AltName: Full=Pectin methylesterase inhibit	26.15	0.0166	1	1	1	1	603	65.9	8
c34868_g1_i1	Probable phenylalanine--tRNA ligase alpha subunit; AltName: Full=Phenylalanyl-tRNA synthetase alpha subunit; Short=PheRS [Arabidopsis thaliana]	23.24	0.0329	1	1	1	1	486	55.5	7.91
c53978_g1_i1	Probable phospholipid hydroperoxide glutathione peroxidase 6, mitochondrial; Short=AtGPX1; Short=PHGPx; Flags: Precursor [Arabidopsis thaliana]	101.18	0.1556	1	4	4	5	257	28.5	8.78
c39645_g1_i1	Probable plastid-lipid-associated protein 6, chloroplastic; AltName: Full=Fibrillin-4; AltName: Full=Fibrillin-6; AltName: Full=Harpin-binding protein	97.18	0.1014	1	3	3	6	345	38.3	9.25
c18583_g2_i1	Probable polygalacturonase; Short=PG; AltName: Full=Pectinase	51.65	0.1184	1	3	3	4	456	48.9	5.22
c15957_g1_i1	Probable prefoldin subunit 2 [Arabidopsis thaliana]	43.69	0.2416	1	2	2	3	149	16.7	5.47
c46539_g1_i1	Probable protein disulfide-isomerase A6; AltName: Full=P5; Flags: Precursor [Medicago sativa]	249.8	0.2238	2	6	6	32	362	39.7	6.07
c65934_g1_i1	Probable pyridoxal biosynthesis protein PDX1; AltName: Full=Ethylene-inducible protein HEVER	102.39	0.1226	1	3	3	4	310	33.2	5.95
c15891_g1_i1	Probable receptor-like protein kinase At2g47060 [Arabidopsis thaliana]	31.53	0.0525	1	1	1	2	362	38.9	6.65
c33300_g2_i1	Probable rhamnose biosynthetic enzyme 1 [Arabidopsis thaliana]	505.34	0.2101	1	12	13	30	671	75.6	7.2
c44906_g3_i1	Probable ribose-5-phosphate isomerase 3, chloroplastic; AltName: Full=Phosphoriboisomerase 3; AltName: Full=Protein EMBRYO DEFECTIVE 3119; Flags: Prec	85.43	0.1053	1	2	2	3	323	35	8.57
c30014_g1_i1	Probable serine protease EDA2; AltName: Full=Protein EMBRYO SAC DEVELOPMENT ARREST 2; Flags: Precursor [Arabidopsis thaliana]	60.01	0.0589	2	3	3	5	492	55.6	6.79
c44769_g2_i1	Probable sucrose-phosphate synthase 1; AltName: Full=UDP-glucose-fructose-phosphate glucosyltransferase 1 [Citrus unshiu]	106.86	0.0342	3	4	4	10	1054	117.9	6.71
c25276_g1_i1	Probable tyrosine-protein kinase DDB_G0283397 [Dictyostelium discoideum]	72.64	0.0762	1	3	3	3	446	50	7.9
c33208_g1_i1	Probable voltage-gated potassium channel subunit beta; AltName: Full=K(+) channel subunit beta; AltName: Full=Potassium voltage beta 1; Short=KV-beta1	143.45	0.2071	1	4	4	12	338	37.8	8.66
c40016_g3_i1	Probable V-type proton ATPase subunit H; Short=V-ATPase subunit H; AltName: Full=Vacuolar proton pump subunit H	310.31	0.2279	1	8	8	17	452	51.2	7.39
c45956_g1_i1	Probable xyloglucan endotransglucosylase/hydrolase protein 16; Short=At-XTH16; Short=XTH-16; Flags: Precursor [Arabidopsis thaliana]	92.39	0.0842	6	2	2	6	297	33.5	8.5
c44929_g9_i1	Profilin-3; AltName: Full=GD4-5; AltName: Full=Pollen allergen Mal d 4.0101; AltName: Allergen=Mal d 4.0101	130.71	0.3066	3	2	3	21	137	14.7	5.03
c22907_g1_i1	Profilin-4; AltName: Full=Allergen Cor a 2; AltName: Full=Pollen allergen Cor a 2; AltName: Allergen=Cor a 2	83.16	0.1729	2	1	2	18	133	14.2	5.2
c43710_g1_i3	Prohibitin-1, mitochondrial; Short=Atphb1 [Arabidopsis thaliana]	28.13	0.0561	2	1	1	4	196	21.9	10.54
c66342_g1_i1	Prohibitin-3, mitochondrial; Short=Atphb3; AltName: Full=Protein ENHANCED ETHYLENE RESPONSE 3 [Arabidopsis thaliana]	165.23	0.3737	1	7	7	10	281	30.7	9.19
c66115_g1_i1	Proliferation-associated protein 2G4; AltName: Full=Cell cycle protein p38-2G4 homolog; Short=hG4-1; AltName: Full=ErbB3-binding protein 1 [Homo sapi	62.42	0.0987	1	3	3	5	395	43.4	6.7
W9T2R6	Proline iminopeptidase OS=Morus notabilis GN=L484_001110 PE=3 SV=1 - [W9T2R6_9ROSA]	19.57	0.0212	1	1	1	1	330	37.6	5.47
c25474_g1_i1	Proline iminopeptidase; Short=PIP; AltName: Full=Prolyl aminopeptidase; Short=PAP [Arabidopsis thaliana]	64.21	0.0697	2	3	3	5	330	37.4	5.36
W9RVF6	Proteasomal ubiquitin receptor ADRM1 OS=Morus notabilis GN=L484_008205 PE=4 SV=1 - [W9RVF6_9ROSA]	31.05	0.0496	1	1	1	1	262	28.9	4.64
W9RHL2	Proteasome subunit alpha type OS=Morus notabilis GN=L484_009012 PE=3 SV=1 - [W9RHL2_9ROSA]	144.38	0.1399	1	3	3	6	286	30.9	4.98
W9R4F2	Proteasome subunit alpha type OS=Morus notabilis GN=L484_009634 PE=3 SV=1 - [W9R4F2_9ROSA]	169.6	0.1849	2	4	4	16	238	25.9	5.48
W9QQK4	Proteasome subunit alpha type OS=Morus notabilis GN=L484_013680 PE=3 SV=1 - [W9QQK4_9ROSA]	61.37	0.0683	1	2	2	3	249	27.2	6.32
W9RD00	Proteasome subunit alpha type OS=Morus notabilis GN=L484_024735 PE=3 SV=1 - [W9RD00_9ROSA]	447.5	0.5466	1	10	10	23	247	26.8	4.93
W9SKJ6	Proteasome subunit alpha type OS=Morus notabilis GN=L484_026660 PE=3 SV=1 - [W9SKJ6_9ROSA]	194.35	0.2678	1	5	5	14	239	26	6.81
c59613_g1_i1	Proteasome subunit alpha type-1-B; AltName: Full=20S proteasome alpha subunit F-2; AltName: Full=Proteasome component 2B; AltName: Full=Proteasome su	197.05	0.2042	1	4	4	9	284	30.9	4.98
c37726_g1_i1	Proteasome subunit alpha type-2-B; AltName: Full=20S proteasome alpha subunit B-2 [Arabidopsis thaliana]	281.83	0.3837	1	7	7	23	245	26.8	5.99
c42021_g1_i1	Proteasome subunit alpha type-3; AltName: Full=20S proteasome alpha subunit G; AltName: Full=20S proteasome subunit alpha-7; AltName: Full=Proteasome c	99.16	0.1325	1	3	3	6	249	27.3	6.09
c41333_g1_i1	Proteasome subunit alpha type-4; AltName: Full=20S proteasome alpha subunit C; AltName: Full=20S proteasome subunit alpha-3; AltName: Full=Proteasome 2	181.2	0.24	1	4	4	7	250	27.3	6.23
c43305_g1_i1	Proteasome subunit alpha type-5; AltName: Full=20S proteasome alpha subunit E; AltName: Full=20S proteasome subunit alpha-5 [Glycine max]	477.81	0.6118	3	10	10	26	237	25.9	4.82
c66054_g1_i1	Proteasome subunit alpha type-6; AltName: Full=20S proteasome alpha subunit A; AltName: Full=20S proteasome subunit alpha-1 [Nicotiana tabacum]	263.11	0.3171	1	6	6	22	246	27.4	6.32
c38553_g1_i1	Proteasome subunit alpha type-7; AltName: Full=20S proteasome alpha subunit D; AltName: Full=20S proteasome subunit alpha-4 [Cicer arietinum]	255.54	0.3373	1	7	7	19	249	27.1	7.94
W9SNM7	Proteasome subunit beta type OS=Morus notabilis GN=L484_002590 PE=3 SV=1 - [W9SNM7_9ROSA]	53.49	0.0976	1	2	2	5	205	22.6	7.11
W9S0E7	Proteasome subunit beta type OS=Morus notabilis GN=L484_005460 PE=3 SV=1 - [W9S0E7_9ROSA]	127.65	0.1066	1	2	2	4	272	29.1	6.3
W9SWZ3	Proteasome subunit beta type OS=Morus notabilis GN=L484_017699 PE=3 SV=1 - [W9SWZ3_9ROSA]	92.69	0.0696	1	2	2	7	273	29.6	7.49
W9QSD8	Proteasome subunit beta type OS=Morus notabilis GN=L484_022430 PE=3 SV=1 - [W9QSD8_9ROSA]	100.63	0.1256	1	2	2	7	223	24.5	6.89
c46585_g1_i1	Proteasome subunit beta type-1; AltName: Full=20S proteasome alpha subunit F; AltName: Full=20S proteasome subunit beta-6 [Petunia x hybrida]	199	0.3093	1	4	4	12	236	25.8	6.99
c231_g1_i1	Proteasome subunit beta type-3-A; AltName: Full=20S proteasome beta subunit C-1; AltName: Full=Proteasome component T [Arabidopsis thaliana]	137.65	0.1569	1	2	2	3	204	22.8	5.44
c39113_g1_i1	Proteasome subunit beta type-5; AltName: Full=20S proteasome subunit E; AltName: Full=Proteasome epsilon chain; Flags: Precursor [Spinacia oleracea]	182.09	0.1254	1	3	3	5	335	36	7.05
c41910_g1_i1	Proteasome subunit beta type-6; AltName: Full=20S proteasome beta subunit A-1; AltName: Full=Proteasome component D; AltName: Full=Proteasome subunit	240.1	0.1949	1	5	5	12	236	25.5	5.25
c9290_g1_i1	Protein argonaute 1 [Arabidopsis thaliana]	54.17	0.0323	1	3	3	3	1085	119	9.39
c9238_g1_i2	Protein AUXIN SIGNALING F-BOX 2 [Arabidopsis thaliana]	37.71	0.0215	2	1	1	1	326	37.2	8.57
c36002_g1_i1	Protein BOBBER 1 [Arabidopsis thaliana]	105.39	0.0774	1	2	2	6	310	35.4	5.52
c25347_g1_i1	Protein disulfide isomerase-like 1-4; Short=AtPDIL1-4; AltName: Full=Protein disulfide isomerase 2; Short=AtPDI2; AltName: Full=Protein disulfide iso	223.36	0.1411	1	7	7	24	581	64.4	4.74
c6061_g1_i1	Protein disulfide isomerase-like 1-6; Short=AtPDIL1-6; AltName: Full=Protein disulfide isomerase 4; Short=AtPDI4; AltName: Full=Protein disulfide iso	40.19	0.0431	1	2	2	3	534	59.9	5.41
W9S6C4	Protein disulfide isomerase-like 2-2 OS=Morus notabilis GN=L484_012764 PE=3 SV=1 - [W9S6C4_9ROSA]	110.69	0.1062	3	3	3	7	339	38	8.24
c40378_g1_i1	Protein disulfide-isomerase 5-2; Short=AtPDIL5-2; AltName: Full=Protein disulfide-isomerase 7-1; Short=AtPDIL7-1; AltName: Full=Protein disulfide-iso	32.9	0.0359	1	1	1	1	446	49.9	5.1
c78248_g1_i1	Protein disulfide-isomerase like 2-2; Short=AtPDIL2-2; AltName: Full=Protein disulfide-isomerase 10; Short=PDI10; AltName: Full=Protein disulfide-is	75.49	0.0901	1	3	3	8	433	47.5	5.66
c42298_g1_i1	Protein disulfide-isomerase; Short=PDI; Flags: Precursor [Datisca glomerata]	754.53	0.5805	1	25	25	112	503	56.5	4.88
c46158_g1_i1	Protein DJ-1 homolog D; Short=AtDJ1D; AltName: Full=Lactoylglutathione lyase DJ1D [Arabidopsis thaliana]	33.58	0.0498	1	1	1	2	321	34.8	5.41
c78190_g1_i1	Protein GPR107; Flags: Precursor [Mus musculus]	59.7	0.0528	1	2	2	2	436	49.8	6.01
c26575_g1_i1	Protein IN2-1 [Zea mays]	30.65	0.087	1	1	1	1	138	15.6	9.25
c21433_g1_i1	Protein MEMO1; AltName: Full=Mediator of ErbB2-driven cell motility 1; Short=Memo-1	20.53	0.055	1	1	1	1	291	32.7	6.95
c53736_g1_i1	Protein NRT1/ PTR FAMILY 8.1; Short=AtNPF8.1; AltName: Full=Peptide transporter PTR1 [Arabidopsis thaliana]	61.14	0.042	1	2	2	2	572	63.8	8.78
c38805_g1_i1	Protein P21 [Glycine max]	93.38	0.1134	1	2	2	8	238	25.5	7.77
c42047_g1_i1	Protein PHLOEM PROTEIN 2-LIKE A9; Short=AtPP2-A9 [Arabidopsis thaliana]	28.05	0.0643	1	1	1	2	171	19.5	8.5
c33282_g1_i1	Protein ROOT HAIR DEFECTIVE 3; AltName: Full=Protein FRAGILE FIBER 4; AltName: Full=Protein SEY1 homolog 1 [Arabidopsis thaliana]	273.41	0.1298	1	8	8	16	809	89.7	5.58
W9RKQ3	Protein SEC13-like protein OS=Morus notabilis GN=L484_011593 PE=4 SV=1 - [W9RKQ3_9ROSA]	93.2	0.1159	2	3	3	5	302	32.6	5.88
c31262_g1_i1	Protein tonB2 [Pseudomonas aeruginosa PAO1]	25.52	0.0325	1	1	1	1	277	29.9	7.31
c47217_g1_i5	Protein transport protein Sec24-like At3g07100 [Arabidopsis thaliana]	66.51	0.0312	4	2	2	3	961	105.5	7.99
c47033_g1_i1	Protein transport protein Sec31A; AltName: Full=SEC31-like protein 1; AltName: Full=SEC31-related protein A	117.5	0.0582	1	4	4	4	1116	120.7	5.27
c46029_g1_i1	Protein transport protein Sec61 subunit alpha; AltName: Full=Secretory 61 complex subunit alpha [Dictyostelium discoideum]	33.51	0.0252	2	1	1	1	476	52.3	8.88
c16173_g1_i1	Protein usf [Aquifex pyrophilus]	126.97	0.1962	1	4	4	8	316	34.2	5.73
c46853_g2_i1	Protein VAC14 homolog [Arabidopsis thaliana]	91.24	0.0777	2	3	3	4	592	66.6	5.2
c45403_g5_i2	PTI1-like tyrosine-protein kinase 3; Short=PTI1-3 [Arabidopsis thaliana]	34.48	0.0824	3	2	2	4	364	40.2	8.21
W9QNH9	Pto-interacting protein 1 OS=Morus notabilis GN=L484_013869 PE=4 SV=1 - [W9QNH9_9ROSA]	31.53	0.0286	1	1	1	2	665	72.8	8.37
c25296_g1_i1	Puromycin-sensitive aminopeptidase; Short=PSA; AltName: Full=Cytosol alanyl aminopeptidase; Short=AAP-S; AltName: Full=Meiotic prophase aminopeptidase	53.34	0.0507	1	3	3	4	887	100.3	5.55
W9QZC4	Putative 1-aminocyclopropane-1-carboxylate deaminase OS=Morus notabilis GN=L484_019346 PE=4 SV=1 - [W9QZC4_9ROSA]	85.62	0.0892	2	2	2	2	381	41.5	6.95
W9R630	Putative 26S proteasome non-ATPase regulatory subunit 7 OS=Morus notabilis GN=L484_026375 PE=4 SV=1 - [W9R630_9ROSA]	119.29	0.1677	2	3	3	6	310	34.9	6.4
c26539_g1_i2	Putative alpha-L-fucosidase 1; AltName: Full=Alpha-L-fucoside fucohydrolase; Flags: Precursor [Oryza sativa Japonica Group]	196.41	0.1825	2	7	7	8	515	58.8	7.15
c80396_g1_i1	Putative amidase C869.01; Flags: Precursor [Schizosaccharomyces pombe 972h-]	52.98	0.0352	1	2	2	3	511	55.1	8.92
W9RF04	Putative aminotransferase y4uB OS=Morus notabilis GN=L484_009329 PE=3 SV=1 - [W9RF04_9ROSA]	119.85	0.0987	1	4	4	9	466	51.4	5.82
W9QHC5	Putative aquaporin PIP1-4 OS=Morus notabilis GN=L484_024265 PE=3 SV=1 - [W9QHC5_9ROSA]	124.01	0.1429	2	3	3	11	287	30.7	8.76
c46245_g3_i1	Putative ATP synthase protein YMF19; AltName: Full=Mitochondrial protein YMF19	36.06	0.0818	1	1	1	2	159	18.3	9.25
W9RYP5	Putative calcium-binding protein CML13 OS=Morus notabilis GN=L484_023229 PE=4 SV=1 - [W9RYP5_9ROSA]	229.68	0.4175	2	5	8	19	194	21.8	6.38
W9S7W2	Putative calcium-binding protein CML13 OS=Morus notabilis GN=L484_028074 PE=4 SV=1 - [W9S7W2_9ROSA]	172.81	0.344	1	1	4	13	125	14.4	10.54
c40095_g1_i1	Putative clathrin assembly protein At2g25430 [Arabidopsis thaliana]	62.33	0.0417	1	2	2	2	504	54.7	5
W9RNP9	Putative cytochrome c OS=Morus notabilis GN=L484_025502 PE=3 SV=1 - [W9RNP9_9ROSA]	37.6	0.0708	1	1	1	4	113	12.3	9.44
c66392_g1_i1	Putative D-cysteine desulfhydrase 1, mitochondrial; AltName: Full=OsD-CDes1; Short=D-CDes1; Flags: Precursor [Oryza sativa Japonica Group]	85.62	0.0785	1	2	2	2	433	47.5	8.72
W9S895	Putative E3 ubiquitin-protein ligase HERC1 OS=Morus notabilis GN=L484_017897 PE=4 SV=1 - [W9S895_9ROSA]	20.01	0.0094	1	1	1	1	1169	126.9	8.44
W9RMQ9	Putative E3 ubiquitin-protein ligase rbrA OS=Morus notabilis GN=L484_014420 PE=4 SV=1 - [W9RMQ9_9ROSA]	20.28	0.0155	1	1	1	1	582	65.8	6.07
W9RZB1	Putative fructokinase-4 OS=Morus notabilis GN=L484_004035 PE=3 SV=1 - [W9RZB1_9ROSA]	127.16	0.1307	3	2	4	25	329	35.2	5.58
c45605_g2_i1	Putative GDP-L-fucose synthase 2; AltName: Full=GDP-4-keto-6-deoxy-D-mannose-3,5-epimerase-4-reductase 2; Short=AtGER2 [Arabidopsis thaliana]	31.46	0.04	1	1	1	4	325	35.9	6.76
c31858_g1_i1	Putative glucose-6-phosphate 1-epimerase; AltName: Full=Putative D-hexose-6-phosphate mutarotase; AltName: Full=Putative apospory-associated protein C	58.58	0.1128	1	2	2	4	328	36.7	6.37
W9RU43	Putative glutathione S-transferase OS=Morus notabilis GN=L484_002960 PE=4 SV=1 - [W9RU43_9ROSA]	104.89	0.1468	6	3	3	13	218	25.1	5.58
W9R599	Putative glutathione S-transferase OS=Morus notabilis GN=L484_023833 PE=3 SV=1 - [W9R599_9ROSA]	25.44	0.0396	1	1	1	1	227	26.1	5.69
W9S0F2	Putative glycerophosphoryl diester phosphodiesterase 2 OS=Morus notabilis GN=L484_014011 PE=4 SV=1 - [W9S0F2_9ROSA]	35.8	0.0134	1	1	1	2	748	81.4	5.24
W9RMH2	Putative importin-7-like protein OS=Morus notabilis GN=L484_012017 PE=4 SV=1 - [W9RMH2_9ROSA]	43.49	0.0188	1	2	2	3	1066	122.6	5
c78340_g1_i1	Putative lactoylglutathione lyase; AltName: Full=Aldoketomutase; AltName: Full=Glyoxalase I; Short=Glx I; AltName: Full=Ketone-aldehyde mutase; AltName	183.82	0.1723	1	4	4	5	296	33.2	5.48
W9QQ36	Putative methyltransferase PMT21 OS=Morus notabilis GN=L484_006348 PE=4 SV=1 - [W9QQ36_9ROSA]	243.45	0.1436	1	6	6	31	606	69.2	8.38
W9QLY2	Putative methyltransferase PMT26 OS=Morus notabilis GN=L484_020678 PE=4 SV=1 - [W9QLY2_9ROSA]	65.85	0.0196	1	1	2	2	816	92.2	5.11
W9QID6	Putative mitochondrial-processing peptidase subunit beta OS=Morus notabilis GN=L484_021009 PE=3 SV=1 - [W9QID6_9ROSA]	394.64	0.206	1	11	11	46	534	59.1	6.64
c59624_g2_i1	Putative MO25-like protein At5g47540 [Arabidopsis thaliana]	40.06	0.0237	1	1	1	2	380	44	9.17
W9R145	Putative N-acetyltransferase YoaA OS=Morus notabilis GN=L484_005435 PE=4 SV=1 - [W9R145_9ROSA]	34.88	0.0737	1	1	1	1	190	21.5	5.66
W9T391	Putative oxidoreductase ykwC OS=Morus notabilis GN=L484_000168 PE=4 SV=1 - [W9T391_9ROSA]	43.87	0.051	1	1	1	1	353	36.5	8.06
c72099_g1_i1	Putative phagocytic receptor 1b; AltName: Full=SrfA-induced gene C protein; Flags: Precursor [Dictyostelium discoideum]	79.64	0.0389	2	3	3	4	591	67.4	6.73
W9RY38	Putative phenylalanine--tRNA ligase alpha subunit OS=Morus notabilis GN=L484_027440 PE=4 SV=1 - [W9RY38_9ROSA]	23.24	0.0429	1	1	1	1	373	42.5	8.97
W9RJ49	Putative plastid-lipid-associated protein 6 OS=Morus notabilis GN=L484_011714 PE=4 SV=1 - [W9RJ49_9ROSA]	84.65	0.0961	1	2	2	5	281	30.6	8.43
W9RXB1	Putative pyridoxal biosynthesis protein PDX1 OS=Morus notabilis GN=L484_022003 PE=3 SV=1 - [W9RXB1_9ROSA]	102.39	0.1226	1	3	3	4	310	33.2	5.95
c45614_g1_i1	Putative quinone-oxidoreductase homolog, chloroplastic [Arabidopsis thaliana]	87.86	0.1541	1	4	4	4	331	34.6	8.91
W9RLQ1	Putative quinone-oxidoreductase-like protein OS=Morus notabilis GN=L484_015814 PE=4 SV=1 - [W9RLQ1_9ROSA]	51.29	0.0716	1	2	2	2	335	35.4	9.03
W9S2A4	Putative rhamnose biosynthetic enzyme 1 OS=Morus notabilis GN=L484_002009 PE=4 SV=1 - [W9S2A4_9ROSA]	160.02	0.0936	1	1	5	9	673	76.1	7.18
W9QTL2	Putative rhamnose biosynthetic enzyme 1 OS=Morus notabilis GN=L484_017509 PE=4 SV=1 - [W9QTL2_9ROSA]	277.36	0.1297	1	4	8	16	671	75.6	7.21
W9S961	Putative rhamnose biosynthetic enzyme 1 OS=Morus notabilis GN=L484_023138 PE=4 SV=1 - [W9S961_9ROSA]	144.58	0.1533	1	4	4	9	300	33.6	6.7
W9SM14	Putative serine/threonine-protein kinase WNK11 OS=Morus notabilis GN=L484_020028 PE=4 SV=1 - [W9SM14_9ROSA]	56.96	0.0707	1	2	2	2	297	34	6.14
W9RB11	Putative sucrose-phosphate synthase 1 OS=Morus notabilis GN=L484_008507 PE=4 SV=1 - [W9RB11_9ROSA]	69.69	0.028	1	3	3	6	1072	120.2	6.27
c43883_g3_i1	Putative UDP-glucose glucosyltransferase; Short=FaGT5; AltName: Full=Glucosyltransferase 5	729.79	0.3933	2	16	16	122	478	52.8	6.79
W9SE61	Putative UDP-N-acetylglucosamine pyrophosphorylase OS=Morus notabilis GN=L484_018520 PE=4 SV=1 - [W9SE61_9ROSA]	28.3	0.0279	2	1	1	1	466	51.5	6.23
W9QRG2	Putative vesicle-associated membrane protein 726 OS=Morus notabilis GN=L484_006256 PE=3 SV=1 - [W9QRG2_9ROSA]	38.23	0.0407	1	1	1	2	221	24.8	8.72
W9S386	Putative vesicle-associated membrane protein 726 OS=Morus notabilis GN=L484_015199 PE=3 SV=1 - [W9S386_9ROSA]	38.16	0.0411	1	1	1	2	219	24.6	8.22
W9R938	Putative voltage-gated potassium channel subunit beta OS=Morus notabilis GN=L484_017907 PE=4 SV=1 - [W9R938_9ROSA]	26.81	0.0276	1	1	1	2	399	44.7	7.08
W9R996	Putative voltage-gated potassium channel subunit beta OS=Morus notabilis GN=L484_017908 PE=4 SV=1 - [W9R996_9ROSA]	58.16	0.0542	1	1	1	6	332	37	6.99
W9RAY7	Putative Xaa-Pro aminopeptidase P OS=Morus notabilis GN=L484_009039 PE=3 SV=1 - [W9RAY7_9ROSA]	88.94	0.0864	1	3	3	5	660	73.9	5.83
W9SB30	Pyridoxal kinase OS=Morus notabilis GN=L484_015557 PE=4 SV=1 - [W9SB30_9ROSA]	108.83	0.1552	1	2	2	3	174	19	5.59
W9R399	Pyrophosphate-energized vacuolar membrane proton pump OS=Morus notabilis GN=L484_024928 PE=3 SV=1 - [W9R399_9ROSA]	144.85	0.0615	5	4	4	7	764	80.1	5.2
c46349_g1_i2	Pyrophosphate-energized vacuolar membrane proton pump; AltName: Full=Pyrophosphate-energized inorganic pyrophosphatase; Short=H(+)-PPase; AltName: Ful	177.21	0.0734	7	5	5	8	777	81.8	5.21
c23968_g1_i1	Pyrophosphate--fructose 6-phosphate 1-phosphotransferase subunit alpha; Short=PFP; AltName: Full=6-phosphofructokinase, pyrophosphate dependent; AltNam	83.68	0.0583	1	3	3	8	617	67.8	7.65
c45727_g1_i1	Pyrophosphate--fructose 6-phosphate 1-phosphotransferase subunit beta; Short=PFP; AltName: Full=6-phosphofructokinase, pyrophosphate dependent; AltName	33.27	0.0687	1	2	2	3	568	62	6.43
c59593_g1_i1	Pyruvate decarboxylase 1; Short=PDC [Pisum sativum]	54.41	0.0407	1	1	2	6	589	63.2	6.28
c45266_g1_i1	Pyruvate decarboxylase 4; Short=AtPDC4 [Arabidopsis thaliana]	300.74	0.2072	1	8	9	44	608	65.4	6.11
W9QRW2	Pyruvate decarboxylase isozyme 2 OS=Morus notabilis GN=L484_012030 PE=3 SV=1 - [W9QRW2_9ROSA]	154.33	0.1287	2	5	5	19	606	65.3	6.06
c44836_g1_i1	Pyruvate dehydrogenase E1 component subunit alpha-1, mitochondrial; Short=PDHE1-A; Flags: Precursor [Arabidopsis thaliana]	194.57	0.273	1	8	8	10	403	44.3	7.33
c45884_g2_i1	Pyruvate dehydrogenase E1 component subunit beta-1, mitochondrial; Short=PDHE1-B; Flags: Precursor [Oryza sativa Japonica Group]	244.59	0.2312	1	7	7	20	372	39.9	5.63
c44321_g1_i2	Pyruvate kinase, cytosolic isozyme; Short=PK [Glycine max]	215.96	0.1522	2	6	6	15	506	54.9	7.55
c47872_g1_i1	Pyruvate kinase, cytosolic isozyme; Short=PK [Nicotiana tabacum]	77.03	0.0409	1	2	2	6	464	50.2	6.28
c36857_g3_i1	Pyruvate kinase, cytosolic isozyme; Short=PK [Nicotiana tabacum]	117.44	0.0809	2	1	4	7	556	60.6	7.28
W9S0J5	Quinone oxidoreductase-like protein OS=Morus notabilis GN=L484_020496 PE=4 SV=1 - [W9S0J5_9ROSA]	29.63	0.0278	1	1	1	1	324	34.5	7.23
W9S0M4	Quinone oxidoreductase-like protein OS=Morus notabilis GN=L484_020497 PE=4 SV=1 - [W9S0M4_9ROSA]	48.28	0.1207	1	2	2	6	323	34.1	6.58
W9RN40	Rab GDP dissociation inhibitor alpha OS=Morus notabilis GN=L484_020326 PE=4 SV=1 - [W9RN40_9ROSA]	121.75	0.1571	2	4	4	10	452	50.8	6.19
c33620_g1_i1	Ran-binding protein 1 homolog a; AltName: Full=Ran-binding protein siRanBP [Arabidopsis thaliana]	72.29	0.2018	1	3	3	6	223	24.9	4.87
W9RUR3	Ran-binding protein 1-b-like protein OS=Morus notabilis GN=L484_007590 PE=4 SV=1 - [W9RUR3_9ROSA]	29.43	0.036	1	1	1	1	222	24.8	4.84
W9QNC0	Ras-related protein OS=Morus notabilis GN=L484_022120 PE=4 SV=1 - [W9QNC0_9ROSA]	97.71	0.1739	1	2	3	19	207	23.1	6.23
c65975_g1_i1	Ras-related protein Rab11C	216.19	0.2824	3	1	6	18	216	23.9	6.68
c37579_g1_i1	Ras-related protein Rab7	69.78	0.1081	1	2	2	2	222	23.8	6.55
c37582_g1_i1	Ras-related protein Rab7	278.41	0.4112	4	1	7	19	214	24	5.52
c37582_g2_i1	Ras-related protein Rab7	284.26	0.4251	2	1	7	19	207	23.2	5.2
c34935_g1_i1	Ras-related protein Rab7 [Glycine max]	148.32	0.1739	1	1	3	7	207	23.5	5.31
W9RUV2	Ras-related protein Rab7 OS=Morus notabilis GN=L484_026203 PE=4 SV=1 - [W9RUV2_9ROSA]	252.58	0.4375	2	5	6	14	176	19.9	5.26
c34818_g1_i2	Ras-related protein RABA1f; Short=AtRABA1f [Arabidopsis thaliana]	243.89	0.2442	5	1	5	21	217	24.2	6.38
c59678_g1_i1	Ras-related protein RABA2a; Short=AtRABA2a; AltName: Full=Ras-related protein Rab11C; Short=AtRab11C; Flags: Precursor [Arabidopsis thaliana]	260.27	0.4352	3	3	8	24	216	23.9	7.33
c9338_g1_i1	Ras-related protein RABA5e; Short=AtRABA5e; AltName: Full=Ras-related protein Ara-1; Flags: Precursor [Arabidopsis thaliana]	126.37	0.1422	3	2	3	11	218	24.4	5.53
c40946_g1_i1	Ras-related protein RABB1c; Short=AtRABB1c; AltName: Full=Ras-related protein Rab2A; Short=AtRab2A [Arabidopsis thaliana]	248.8	0.3602	2	6	6	13	211	23.1	7.42
c40946_g1_i1	Ras-related protein RABB1c; Short=AtRABB1c; AltName: Full=Ras-related protein Rab2A; Short=AtRab2A [Arabidopsis thaliana]	389.52	0.6465	1	8	8	61	198	21.4	9.33
c2442_g1_i1	Ras-related protein RABC1; Short=AtRABC1; AltName: Full=Ras-related protein Rab18; Short=AtRab18 [Arabidopsis thaliana]	65.93	0.0619	1	1	1	1	210	23.5	6.65
c45424_g1_i1	Ras-related protein RABE1a; Short=AtRABE1a; AltName: Full=Ras-related protein Rab8B; Short=AtRab8B [Arabidopsis thaliana]	260.76	0.2731	7	3	5	38	216	23.8	8.24
c72127_g1_i1	Ras-related protein RABF1; Short=AtRABF1; AltName: Full=Ras-related protein Ara-6; AltName: Full=Ras-related protein Rab5C; Short=AtRab5C [Arabidopsi	67.56	0.11	2	1	2	6	200	21.8	7.94
W9SXX7	Receptor-like protein 12 OS=Morus notabilis GN=L484_012627 PE=4 SV=1 - [W9SXX7_9ROSA]	31.58	0.0144	2	1	1	1	486	53.3	9.54
c44157_g1_i1	Receptor-like protein kinase FERONIA; AltName: Full=Protein SIRENE; Flags: Precursor [Arabidopsis thaliana]	74.39	0.046	1	3	3	3	913	100.2	6.34
c5888_g2_i1	Regulator of ribonuclease-like protein 2 [Arabidopsis thaliana]	203.68	0.3313	2	5	5	18	166	17.8	6.32
c39196_g1_i1	Reticuline oxidase-like protein; Flags: Precursor [Arabidopsis thaliana]	176.25	0.1346	1	7	7	16	535	59.7	6.89
c59655_g1_i1	Reticulon-like protein B1; Short=AtRTNLB1; AltName: Full=VirB2-interacting protein 1 [Arabidopsis thaliana]	61.47	0.042	1	1	1	3	262	29.3	8.85
c44620_g3_i1	Reticulon-like protein B2; Short=AtRTNLB2; AltName: Full=VirB2-interacting protein 2 [Arabidopsis thaliana]	26.18	0.0748	1	1	1	2	254	28.7	8.62
W9QXM6	Reversibly glycosylated polypeptide OS=Morus notabilis GN=L484_007366 PE=4 SV=1 - [W9QXM6_9ROSA]	189.15	0.2219	2	1	6	15	365	41.5	6.68
c40827_g1_i1	Rhicadhesin receptor; AltName: Full=Germin-like protein; Flags: Precursor	274.8	0.2074	1	5	5	62	217	22.9	8.78
c65962_g1_i1	Ribonuclease UK114; AltName: Full=14.5 kDa translational inhibitor protein; Short=p14.5; AltName: Full=Heat-responsive protein 12; AltName: Full=UK114	164.54	0.2992	1	6	6	6	254	27.8	9.8
W9RLM8	Ribosomal protein OS=Morus notabilis GN=L484_014639 PE=3 SV=1 - [W9RLM8_9ROSA]	30.72	0.03	3	1	1	2	267	30.3	9.79
c31785_g1_i2	Ribosome-recycling factor, chloroplastic; Short=RRF; AltName: Full=Nuclear located protein D2; AltName: Full=Ribosome-releasing factor, chloroplastic;	29.86	0.0385	2	1	1	1	260	28.9	9.91
A0A0F7EVE6	Ribulose bisphosphate carboxylase large chain (Fragment) OS=Ficus carica GN=rbcL PE=3 SV=1 - [A0A0F7EVE6_FICCA]	501.98	0.3697	390	14	14	71	468	51.8	6.54
W9RUU9	Ribulose bisphosphate carboxylase small chain OS=Morus notabilis GN=L484_014647 PE=3 SV=1 - [W9RUU9_9ROSA]	36.35	0.0824	1	2	2	2	182	20.4	8.85
c33439_g2_i1	Ribulose bisphosphate carboxylase small chain, chloroplastic; Short=RuBisCO small subunit; Flags: Precursor	114.97	0.3352	1	5	5	7	182	20.3	8.85
c40943_g1_i1	RuBisCO large subunit-binding protein subunit alpha, chloroplastic; AltName: Full=60 kDa chaperonin subunit alpha; AltName: Full=CPN-60 alpha; Flags: Pre	228.23	0.1675	1	6	7	15	585	62.1	5.31
W9QX22	S-(hydroxymethyl)glutathione dehydrogenase OS=Morus notabilis GN=L484_015899 PE=3 SV=1 - [W9QX22_9ROSA]	92.71	0.2112	1	4	4	6	393	42.2	7.31
c33708_g3_i1	S-adenosylmethionine synthase 1; Short=AdoMet synthase 1; AltName: Full=Methionine adenosyltransferase 1; Short=MAT 1	133.56	0.3403	4	3	3	15	144	15.8	6.13
c41887_g1_i1	Selenium-binding protein 2; AltName: Full=Protein EMBRYO SAC DEVELOPMENT ARREST 38 [Arabidopsis thaliana]	34.51	0.0587	1	2	2	2	494	54.6	6.4
c41707_g6_i1	Serine carboxypeptidase-like 35; Flags: Precursor [Arabidopsis thaliana]	24.11	0.0653	1	1	1	1	475	53.2	7.78
c37716_g2_i1	Serine carboxypeptidase-like 40; Flags: Precursor [Arabidopsis thaliana]	45.22	0.0227	1	1	1	5	353	40	7.2
c37716_g1_i1	Serine carboxypeptidase-like 40; Flags: Precursor [Arabidopsis thaliana]	77.74	0.1897	1	3	3	9	195	21.8	6.92
c41466_g1_i1	Serine carboxypeptidase-like 50; Flags: Precursor [Arabidopsis thaliana]	104.46	0.1024	1	4	4	6	449	49.3	5.86
W9RUJ2	Serine hydroxymethyltransferase OS=Morus notabilis GN=L484_026837 PE=3 SV=1 - [W9RUJ2_9ROSA]	269.09	0.1529	1	6	6	19	471	52	7.8
c34727_g1_i1	Serine/threonine protein phosphatase 2A 57 kDa regulatory subunit B' theta isoform; Short=AtB' theta; Short=PP2A, B' subunit, theta isoform [Arabidops	172.93	0.1655	1	5	5	18	423	45.4	9.14
W9RID5	Serine/threonine-protein kinase SAPK2 OS=Morus notabilis GN=L484_012739 PE=3 SV=1 - [W9RID5_9ROSA]	92.98	0.0831	2	1	4	9	590	67.1	9.51
W9SI69	Serine/threonine-protein kinase SAPK2 OS=Morus notabilis GN=L484_019792 PE=4 SV=1 - [W9SI69_9ROSA]	44.88	0.0997	1	2	2	2	291	32.8	5.29
c42768_g1_i1	Serine/threonine-protein phosphatase 2A 65 kDa regulatory subunit A beta isoform; Short=AtA beta; Short=PP2A, subunit A, beta isoform [Arabidopsis tha	104.45	0.109	2	4	4	5	587	65.5	5.14
c65866_g1_i1	Serine/threonine-protein phosphatase PP2A catalytic subunit [Hevea brasiliensis]	41.88	0.1078	4	1	2	2	306	35.1	5.07
c5695_g1_i1	Serine-threonine kinase receptor-associated protein; AltName: Full=WD40 repeat-containing protein strap [Dictyostelium discoideum]	60.56	0.0629	1	2	2	2	350	38	5.77
c15583_g1_i1	Serine--tRNA ligase; AltName: Full=Seryl-tRNA synthetase; Short=SerRS; AltName: Full=Seryl-tRNA(Ser/Sec) synthetase	123.78	0.1387	1	4	4	10	447	51.1	6.86
c40762_g1_i1	Serpin-ZX; AltName: Full=ArathZx; AltName: Full=AtSerpin1; AltName: Full=Serpin-1 [Arabidopsis thaliana]	189.94	0.186	1	5	5	11	414	45.1	8.48
c42249_g1_i1	Serpin-ZX; AltName: Full=BSZx; AltName: Full=HorvuZx [Hordeum vulgare]	88.96	0.0524	1	2	2	3	439	49.2	5.29
c78276_g1_i1	S-formylglutathione hydrolase; Short=AtSFGH; AltName: Full=Esterase D [Arabidopsis thaliana]	157.47	0.2702	1	5	5	8	285	31.9	6.58
c790_g1_i1	Short-chain dehydrogenase TIC 32, chloroplastic; AltName: Full=Translocon at the inner envelope membrane of chloroplasts 32; Short=AtTIC32 [Arabidop	34.28	0.1016	1	1	1	1	315	34.5	7.08
W9QZI9	SKP1-like protein 1B OS=Morus notabilis GN=L484_016022 PE=3 SV=1 - [W9QZI9_9ROSA]	53.51	0.0955	1	1	1	3	157	17.7	4.7
c78360_g1_i1	Small nuclear ribonucleoprotein E; Short=snRNP-E; AltName: Full=Sm protein E; Short=Sm-E; Short=SmE [Mus musculus]	34.48	0.0738	1	1	1	1	122	14.4	9.19
c43145_g1_i1	Small nuclear ribonucleoprotein-associated protein B; Short=snRNP-B; Short=snRPB; AltName: Full=Sm protein B; Short=Sm-B; Short=SmB [Mus musculus]	46.11	0.0278	1	1	1	2	288	30.1	11.02
c44591_g3_i3	Soluble inorganic pyrophosphatase; AltName: Full=Pyrophosphate phospho-hydrolase; Short=PPase	87.84	0.162	4	2	2	15	179	20.2	6.64
c27817_g1_i1	Soluble inorganic pyrophosphatase; AltName: Full=Pyrophosphate phospho-hydrolase; Short=PPase [Oryza sativa Japonica Group]	72.97	0.1315	1	2	2	6	213	24.2	5.62
c6176_g1_i1	Sorting nexin 1; Short=AtSNX1; AltName: Full=Vacuolar protein sorting-associated protein 5 homolog [Arabidopsis thaliana]	70.04	0.067	1	3	3	3	403	46.5	8.15
c45225_g4_i1	Sorting nexin 2B [Arabidopsis thaliana]	21.01	0.0244	1	1	1	1	574	63.4	5.52
c44554_g2_i1	Staphylococcal nuclease domain-containing protein 1; AltName: Full=100 kDa coactivator; AltName: Full=p100 co-activator [Mus musculus]	450.4	0.1448	2	13	13	28	974	106.6	6.43
c45999_g1_i1	Stem-specific protein TSJT1 [Nicotiana tabacum]	25.58	0.0575	1	1	1	1	261	29	6.61
c38569_g1_i1	Stem-specific protein TSJT1 [Nicotiana tabacum]	120.36	0.1957	1	3	3	4	276	30.2	5.67
c72105_g1_i1	Stromal 70 kDa heat shock-related protein, chloroplastic; Flags: Precursor [Pisum sativum]	402.77	0.1926	1	11	11	40	706	75.4	5.39
c37158_g1_i1	Subtilisin-like protease SDD1; AltName: Full=Cucumisin-like serine protease SDD1; AltName: Full=Protein STOMATAL DENSITY AND DISTRIBUTION 1; Flags: Pr	80.52	0.0684	2	1	1	1	234	25.2	7.42
c45672_g1_i1	Subtilisin-like protease; AltName: Full=Cucumisin-like serine protease; Flags: Precursor [Arabidopsis thaliana]	66.76	0.0404	1	3	3	5	817	87.3	6.52
c72064_g1_i1	Succinate dehydrogenase [ubiquinone]	21.52	0.043	1	1	1	4	279	31.5	8.62
c216_g1_i1	Succinate dehydrogenase [ubiquinone]	249.93	0.1303	1	7	7	19	737	80.9	6.99
W9R0G6	Succinate-CoA ligase subunit beta OS=Morus notabilis GN=L484_005931 PE=3 SV=1 - [W9R0G6_9ROSA]	286.51	0.2251	1	9	9	13	422	45.2	6.46
c26558_g1_i2	Sucrose synthase 2; AltName: Full=Sucrose-UDP glucosyltransferase 2	478.19	0.2417	2	15	16	35	811	92.7	6.18
c31609_g1_i1	Sucrose synthase 6; Short=AtSUS6; AltName: Full=Sucrose-UDP glucosyltransferase 6 [Arabidopsis thaliana]	25.04	0.0242	1	1	1	1	372	42	6.38
c44523_g1_i1	Sucrose synthase; AltName: Full=Nodulin-100; Short=N-100; AltName: Full=Sucrose-UDP glucosyltransferase [Glycine max]	401.67	0.1799	1	11	12	27	806	92.4	6.48
c29427_g1_i1	Sulfite reductase 1 [ferredoxin]	41.44	0.042	1	2	2	2	691	77.5	9.28
c40580_g1_i1	SUMO-activating enzyme subunit 2; AltName: Full=Protein EMBRYO DEFECTIVE 2764; AltName: Full=Ubiquitin-like 1-activating enzyme E1B [Arabidopsis thali	61.53	0.0397	1	2	2	2	882	99.8	7.4
c31607_g2_i1	Syntaxin-132; Short=AtSYP132 [Arabidopsis thaliana]	46.54	0.0783	2	1	1	2	166	19	5.12
c65849_g1_i1	Syntaxin-71; Short=AtSYP71 [Arabidopsis thaliana]	28.35	0.0377	1	1	1	1	265	29.8	5.41
c24974_g1_i1	T-complex protein 1 subunit beta; Short=TCP-1-beta; AltName: Full=CCT-beta [Homo sapiens]	86.93	0.0474	1	2	2	3	527	57.2	5.81
c20104_g1_i1	T-complex protein 1 subunit delta; Short=TCP-1-delta; AltName: Full=CCT-delta [Dictyostelium discoideum]	50	0.0697	1	3	3	4	488	52.6	6.86
c47355_g1_i1	T-complex protein 1 subunit epsilon; Short=TCP-1-epsilon; AltName: Full=CCT-epsilon [Arabidopsis thaliana]	40.27	0.0354	1	2	2	2	536	59.4	5.66
c22955_g1_i1	T-complex protein 1 subunit eta; Short=TCP-1-eta; AltName: Full=CCT-eta	81.38	0.0525	1	3	3	4	590	63.7	6.93
c72070_g1_i1	T-complex protein 1 subunit gamma; Short=TCP-1-gamma; AltName: Full=CCT-gamma [Bos taurus]	89.09	0.0594	1	3	3	4	556	60.5	6.18
c24987_g1_i1	T-complex protein 1 subunit theta; Short=TCP-1-theta; AltName: Full=CCT-theta [Dictyostelium discoideum]	25.69	0.0257	1	1	1	1	544	58.6	5.48
c37106_g1_i1	T-complex protein 1 subunit zeta; Short=TCP-1-zeta; AltName: Full=CCT-zeta [Gallus gallus]	71.1	0.0131	1	1	1	1	535	59.2	6.49
W9SJX6	Terpene cyclase/mutase family member OS=Morus notabilis GN=L484_008202 PE=3 SV=1 - [W9SJX6_9ROSA]	25.75	0.0168	1	1	1	1	775	87.9	6.49
c46213_g1_i1	Tetrahydrocannabinolic acid synthase; Short=THCAS; AltName: Full=Delta(1)-tetrahydrocannabinolic acid synthase; AltName: Full=THCA synthase; Flags: P	140.33	0.1305	6	5	5	8	544	61.7	6.43
c37338_g1_i1	Tetraspanin-8 [Arabidopsis thaliana]	94.71	0.0674	1	2	2	7	267	30.1	8.72
Q2VAD0	Thaumatin-like protein isoform 1 OS=Ficus pumila var. awkeotsang PE=2 SV=1 - [Q2VAD0_FICPW]	105.16	0.1107	1	2	2	11	244	26.2	6.98
Q2VAC9	Thaumatin-like protein isoform 2 OS=Ficus pumila var. awkeotsang PE=2 SV=1 - [Q2VAC9_FICPW]	37.75	0.0614	1	1	1	3	228	24.4	6.07
c78176_g1_i1	Thiol protease aleurain; Short=AtALEU; AltName: Full=Senescence-associated gene product 2; Flags: Precursor [Arabidopsis thaliana]	105.61	0.0982	1	3	3	8	387	42.4	6.92
c42058_g1_i1	Thioredoxin domain-containing protein PLP3B; AltName: Full=Phosducin-like protein 3B [Arabidopsis thaliana]	35.06	0.0391	1	1	1	1	230	25.9	6.33
c29867_g1_i1	Thioredoxin H2; Short=AtTrxh2; AltName: Full=Thioredoxin 2; Short=AtTRX2 [Arabidopsis thaliana]	48.28	0.1022	1	1	1	2	137	14.9	6.32
c18756_g1_i1	Thioredoxin H-type 1; Short=Trx-H1 [Nicotiana tabacum]	182.79	0.4615	1	5	5	16	117	13.1	6.54
c42271_g1_i1	Thioredoxin M2, chloroplastic; Short=AtTrxm2; Flags: Precursor [Arabidopsis thaliana]	33.67	0.0661	2	1	1	1	242	25.8	9.17
W9QZC7	Thioredoxin OS=Morus notabilis GN=L484_019766 PE=3 SV=1 - [W9QZC7_9ROSA]	35.32	0.0841	1	1	1	1	107	12.1	5.45
c39136_g1_i1	Thioredoxin reductase 1; AltName: Full=NADPH-dependent thioredoxin reductase 1; Short=NTR1; AltName: Full=NADPH-dependent thioredoxin reductase B; S	365.74	0.3368	1	9	9	15	380	40.1	7.81
W9RKP0	Thioredoxin reductase 2 OS=Morus notabilis GN=L484_007054 PE=3 SV=1 - [W9RKP0_9ROSA]	116.27	0.1156	1	3	3	4	372	38.9	8.37
c44874_g4_i1	Thioredoxin-like protein CXXS1; Short=AtCXXS1; AltName: Full=Mono-cysteine thioredoxin 1 [Arabidopsis thaliana]	55.05	0.1417	1	2	2	2	127	14.3	4.94
c43901_g1_i1	Thylakoid lumenal 29 kDa protein, chloroplastic; Short=TL29; AltName: Full=LeAPx09; AltName: Full=P29; Flags: Precursor	94.92	0.1243	1	4	4	6	354	38.5	8.53
W9QN04	TOM1-like protein 2 OS=Morus notabilis GN=L484_019679 PE=4 SV=1 - [W9QN04_9ROSA]	90.65	0.05	1	2	2	4	400	44.3	4.77
c21857_g1_i1	Topless-related protein 2 [Arabidopsis thaliana]	12.35	0.0181	3	1	1	1	496	55.6	7.24
c4685_g1_i1	Trafficking protein particle complex subunit 6B [Mus musculus]	43.35	0.0884	1	1	1	2	181	20.5	6.54
c40332_g7_i1	Transaldolase [Frankia sp. EAN1pec]	151.29	0.1379	1	5	5	10	457	49.6	5.85
c47300_g1_i1	Transcription factor BTF3; AltName: Full=Nascent polypeptide-associated complex subunit beta; Short=NAC-beta; AltName: Full=RNA polymerase B transcripti	78.58	0.2822	1	4	4	6	163	17.6	7.56
c53562_g1_i1	Translationally-controlled tumor protein homolog; Short=TCTP [Oryza sativa Japonica Group]	167.15	0.2679	2	5	5	22	168	18.9	4.63
W9R8U7	Translocon-associated protein subunit beta OS=Morus notabilis GN=L484_008714 PE=4 SV=1 - [W9R8U7_9ROSA]	25.9	0.1237	1	1	1	1	194	21	9.25
c30222_g2_i1	Transmembrane 9 superfamily member 4; Flags: Precursor [Homo sapiens]	78.04	0.0579	1	3	3	4	639	73.3	7.65
c25788_g2_i1	Transmembrane emp24 domain-containing protein p24delta5; AltName: Full=Atp24; AltName: Full=p24 family protein delta1c; Short=p24delta1c; AltName: Fu	30.35	0.0578	1	1	1	1	225	25.5	7.53
W9S728	Triosephosphate isomerase OS=Morus notabilis GN=L484_010743 PE=3 SV=1 - [W9S728_9ROSA]	343.35	0.2402	9	6	8	45	254	27.4	5.67
W9R6S4	Triosephosphate isomerase OS=Morus notabilis GN=L484_024951 PE=3 SV=1 - [W9R6S4_9ROSA]	217.58	0.1852	1	4	5	10	324	34.5	7.8
W9S4U6	Triosephosphate isomerase OS=Morus notabilis GN=L484_025239 PE=3 SV=1 - [W9S4U6_9ROSA]	191.83	0.0896	1	2	4	18	279	30.7	7.3
Q8S3U5	Trypsin-like protease inhibitor OS=Ficus carica PE=2 SV=1 - [Q8S3U5_FICCA]	597.59	0.5951	1	13	13	612	205	22.7	8.81
c40566_g1_i1	Tryptophan--tRNA ligase, cytoplasmic; AltName: Full=Tryptophanyl-tRNA synthetase; Short=TrpRS; Contains: T1-TrpRS; Contains: RecName: Ful	35.2	0.027	1	1	1	1	408	46.7	6.54
W9QUC8	Tubulin alpha chain OS=Morus notabilis GN=L484_011048 PE=3 SV=1 - [W9QUC8_9ROSA]	521.29	0.4058	2	1	15	98	451	49.7	5.02
W9SLL4	Tubulin alpha chain OS=Morus notabilis GN=L484_019089 PE=3 SV=1 - [W9SLL4_9ROSA]	304.4	0.2249	1	2	9	62	449	49.6	5.1
W9RNR2	Tubulin alpha chain OS=Morus notabilis GN=L484_025517 PE=3 SV=1 - [W9RNR2_9ROSA]	405.26	0.3772	2	2	14	72	448	49.2	5.06
c38293_g1_i1	Tubulin alpha-3 chain TBA5_ARATH Tubulin alpha-5 chain	319.47	0.2405	2	4	10	61	449	49.7	5.14
c59579_g1_i1	Tubulin alpha-4 chain; AltName: Full=Alpha-4-tubulin	465.19	0.3385	3	8	14	96	520	57.5	5.29
c44241_g1_i1	Tubulin beta-5 chain; AltName: Full=Beta-5-tubulin [Oryza sativa Japonica Group]	335.24	0.1727	12	7	7	47	417	46.7	5.58
W9QXK3	Tyrosine--tRNA ligase OS=Morus notabilis GN=L484_011344 PE=3 SV=1 - [W9QXK3_9ROSA]	43.18	0.0286	1	1	1	1	454	52.2	6.61
c66267_g1_i1	Tyrosine--tRNA ligase; AltName: Full=Tyrosyl-tRNA synthetase; Short=TyrRS	67.25	0.0541	1	2	2	2	388	44.2	6.79
c72251_g1_i1	Ubiquinol oxidase 1a, mitochondrial; AltName: Full=Alternative oxidase 1a; Flags: Precursor [Arabidopsis thaliana]	33.32	0.0287	1	1	1	2	348	39.1	7.97
c36034_g1_i1	Ubiquinone biosynthesis protein COQ9, mitochondrial; Flags: Precursor	40.21	0.0871	1	2	2	2	310	34.3	7.25
W9RMK9	Ubiquitin carboxyl-terminal hydrolase 12 OS=Morus notabilis GN=L484_020225 PE=3 SV=1 - [W9RMK9_9ROSA]	509.68	0.0731	2	2	14	44	1996	228.1	6.1
W9SJP3	Ubiquitin carboxyl-terminal hydrolase 14 OS=Morus notabilis GN=L484_006614 PE=3 SV=1 - [W9SJP3_9ROSA]	38.35	0.0104	1	1	1	1	769	85	5.17
c38883_g1_i1	Ubiquitin carboxyl-terminal hydrolase 6; AltName: Full=Deubiquitinating enzyme 6; Short=AtUBP6; AltName: Full=Ubiquitin thioesterase 6; AltName: Full=	28.18	0.0166	1	1	1	1	483	54.4	6.24
c15779_g2_i1	Ubiquitin fusion degradation protein 1 homolog; Short=UB fusion protein 1 [Mus musculus]	61.52	0.0776	1	2	2	2	322	36	6.71
Q2VJ43	Ubiquitin monomer protein (Fragment) OS=Morus mongolica PE=2 SV=1 - [Q2VJ43_9ROSA]	257.48	0.7763	5	7	7	117	152	17	7.4
c47319_g1_i1	Ubiquitin thioesterase OTU1 [Danio rerio]	52.03	0.0792	1	2	2	3	240	27.1	6.99
c35031_g1_i1	Ubiquitin-activating enzyme E1 1; Short=AtUBA1; AltName: Full=Protein MODIFIER OF SNC1 5 [Arabidopsis thaliana]	147.44	0.0631	1	6	6	10	1093	120.8	5.27
W9QQR2	Ubiquitin-activating enzyme E1 2 OS=Morus notabilis GN=L484_011695 PE=3 SV=1 - [W9QQR2_9ROSA]	119.95	0.0375	1	4	4	7	1093	121.2	5.33
c38023_g2_i1	Ubiquitin-conjugating enzyme E2 10; AltName: Full=Ubiquitin carrier protein 10/12; AltName: Full=Ubiquitin-conjugating enzyme E2-17 kDa 10/12; AltName:	88.48	0.3304	5	2	2	6	115	12.8	7.99
c37552_g1_i1	Ubiquitin-conjugating enzyme E2 2; AltName: Full=Ubiquitin carrier protein 2; AltName: Full=Ubiquitin-conjugating enzyme E2-17 kDa 2; AltName: Full=Ubi	57.67	0.1776	1	2	2	5	152	17.3	5.58
W9RZ85	Ubiquitin-conjugating enzyme E2 35 OS=Morus notabilis GN=L484_018665 PE=3 SV=1 - [W9RZ85_9ROSA]	83.14	0.268	3	3	3	5	153	17.2	7.34
c38433_g1_i1	Ubiquitin-conjugating enzyme E2 36; AltName: Full=Ubiquitin carrier protein 36 [Arabidopsis thaliana]	102.83	0.3203	1	2	4	6	153	17.2	7.34
c38433_g1_i2	Ubiquitin-conjugating enzyme E2 36; AltName: Full=Ubiquitin carrier protein 36 [Arabidopsis thaliana]	147.73	0.2941	2	2	4	5	153	17.3	6.57
c31630_g1_i1	Ubiquitin-conjugating enzyme E2 variant 1D; Short=Ubc enzyme variant 1D; AltName: Full=Protein MMS ZWEI HOMOLOG 4 [Arabidopsis thaliana]	102.71	0.1849	1	3	3	8	146	16.6	6.68
c38698_g1_i1	UBX domain-containing protein 1; AltName: Full=SAPK substrate protein 1 [Danio rerio]	66.74	0.0583	1	2	2	3	412	46.5	6.28
c33043_g2_i1	UDP-arabinopyranose mutase 3; AltName: Full=Reversibly glycosylated polypeptide 3; Short=AtRGP3; AltName: Full=UDP-L-arabinose mutase 3 [Arabidopsis t	82.99	0.1912	1	1	3	9	136	15.3	7.77
c41707_g3_i1	UDP-arabinopyranose mutase 3; Short=OsUAM3; AltName: Full=Reversibly glycosylated polypeptide 3; AltName: Full=UDP-L-arabinose mutase 3 [Oryza sativa	384.18	0.4639	1	10	12	33	388	43.9	6.79
c78308_g1_i1	UDP-D-apiose/UDP-D-xylose synthase 2 [Arabidopsis thaliana]	239.88	0.2956	1	10	10	17	389	43.7	5.92
c42997_g2_i1	UDP-glucose 4-epimerase GEPI42; AltName: Full=Galactowaldenase; AltName: Full=UDP-galactose 4-epimerase [Cyamopsis tetragonoloba]	249.25	0.2027	1	7	7	18	365	40.6	8.5
W9R4P1	UDP-glucose 6-dehydrogenase OS=Morus notabilis GN=L484_021004 PE=3 SV=1 - [W9R4P1_9ROSA]	349.06	0.2396	3	8	8	30	480	53	6.47
W9R277	UDP-glucuronic acid decarboxylase 1 OS=Morus notabilis GN=L484_001851 PE=4 SV=1 - [W9R277_9ROSA]	177.45	0.1445	1	1	4	21	346	39.1	8.22
W9RSV1	UDP-glucuronic acid decarboxylase 1 OS=Morus notabilis GN=L484_008895 PE=4 SV=1 - [W9RSV1_9ROSA]	140.5	0.0691	2	2	3	18	434	48.5	8.98
W9R6L7	UDP-glucuronic acid decarboxylase 1 OS=Morus notabilis GN=L484_023505 PE=4 SV=1 - [W9R6L7_9ROSA]	61.16	0.096	1	1	1	6	177	19.7	9.82
W9R8F1	UDP-glucuronic acid decarboxylase 1 OS=Morus notabilis GN=L484_026338 PE=4 SV=1 - [W9R8F1_9ROSA]	146.64	0.1676	1	2	5	11	346	38.8	7.23
c45722_g2_i1	UDP-glucuronic acid decarboxylase 2; AltName: Full=UDP-XYL synthase 2; AltName: Full=UDP-glucuronate decarboxylase 2; Short=UGD; Short=UXS-2; AltName:	278.29	0.2032	4	6	7	30	438	49	8.94
c39206_g2_i1	UDP-glucuronic acid decarboxylase 6; AltName: Full=UDP-XYL synthase 6; AltName: Full=UDP-glucuronate decarboxylase 6; Short=UGD; Short=UXS-6 [Arabidop	236.92	0.2168	3	5	6	23	346	38.8	6.96
c72109_g1_i1	UDP-N-acetylglucosamine diphosphorylase 1; AltName: Full=N-acetylglucosamine-1-phosphate uridylyltransferase 1; AltName: Full=UDP-N-acetylgalactosamin	39.59	0.0719	2	2	2	2	487	53.9	6.14
c25732_g1_i3	UMP-CMP kinase 3; AltName: Full=Deoxycytidylate kinase; Short=CK; Short=dCMP kinase; AltName: Full=Uridine monophosphate/cytidine monophosphate kinase;	183	0.476	5	7	7	12	208	23.1	5.78
W9QWW3	Uncharacterized calcium-binding protein OS=Morus notabilis GN=L484_024866 PE=4 SV=1 - [W9QWW3_9ROSA]	22.48	0.0091	2	1	1	2	987	107.5	5.43
c31641_g1_i1	Uncharacterized oxidoreductase At4g09670 [Arabidopsis thaliana]	68.12	0.0904	1	3	3	4	387	42.2	6.6
c47302_g1_i1	Uncharacterized protein At1g47420, mitochondrial; Flags: Precursor [Arabidopsis thaliana]	44.99	0.0661	1	1	1	1	242	26.9	7.96
c40803_g1_i1	Uncharacterized protein At2g34160 [Arabidopsis thaliana]	45.9	0.0758	1	1	1	1	132	14.6	5.17
c59714_g1_i1	Uncharacterized protein At2g37660, chloroplastic; Flags: Precursor [Arabidopsis thaliana]	88.42	0.195	1	4	4	6	323	34.7	8.97
c6373_g1_i1	Uncharacterized protein At3g49720 [Arabidopsis thaliana]	57.81	0.0774	1	2	2	3	310	34.2	9.6
c38683_g1_i1	Uncharacterized protein At4g28440 [Arabidopsis thaliana]	27.56	0.0615	1	1	1	1	195	21.6	8.98
c30725_g1_i1	Uncharacterized protein At4g28440 [Arabidopsis thaliana]	40.99	0.1043	1	2	2	4	211	23.3	9.51
W9RTX6	Uncharacterized protein OS=Morus notabilis GN=L484_000089 PE=3 SV=1 - [W9RTX6_9ROSA]	73.71	0.137	1	2	2	6	146	16.4	10.43
W9SEE5	Uncharacterized protein OS=Morus notabilis GN=L484_000489 PE=4 SV=1 - [W9SEE5_9ROSA]	45.73	0.0099	2	1	1	1	604	68.3	6.83
W9R7P7	Uncharacterized protein OS=Morus notabilis GN=L484_000756 PE=3 SV=1 - [W9R7P7_9ROSA]	79.82	0.1923	9	3	3	6	156	17.9	6.37
W9SLI2	Uncharacterized protein OS=Morus notabilis GN=L484_000761 PE=4 SV=1 - [W9SLI2_9ROSA]	49.43	0.0368	5	2	2	6	815	91.3	7.8
W9SPR1	Uncharacterized protein OS=Morus notabilis GN=L484_001565 PE=4 SV=1 - [W9SPR1_9ROSA]	42.37	0.0179	1	1	1	3	616	66.5	6.79
W9QC73	Uncharacterized protein OS=Morus notabilis GN=L484_001583 PE=4 SV=1 - [W9QC73_9ROSA]	34.12	0.0327	1	1	1	1	459	50.4	8.92
W9QU78	Uncharacterized protein OS=Morus notabilis GN=L484_001779 PE=3 SV=1 - [W9QU78_9ROSA]	151.29	0.1409	1	5	5	10	447	48.3	6.8
W9SEV0	Uncharacterized protein OS=Morus notabilis GN=L484_001936 PE=4 SV=1 - [W9SEV0_9ROSA]	233.19	0.4012	1	5	5	37	162	17.3	5.85
W9R689	Uncharacterized protein OS=Morus notabilis GN=L484_001983 PE=3 SV=1 - [W9R689_9ROSA]	433.06	0.3079	1	6	9	96	419	45.1	5.8
W9S9S8	Uncharacterized protein OS=Morus notabilis GN=L484_002126 PE=3 SV=1 - [W9S9S8_9ROSA]	119.21	0.1395	1	1	5	8	380	40.8	9.22
W9RT32	Uncharacterized protein OS=Morus notabilis GN=L484_003208 PE=4 SV=1 - [W9RT32_9ROSA]	371.09	0.242	1	8	8	118	376	40.6	9.17
W9QG68	Uncharacterized protein OS=Morus notabilis GN=L484_003233 PE=4 SV=1 - [W9QG68_9ROSA]	52.01	0.0211	1	2	2	4	380	41.2	4.79
W9QPZ8	Uncharacterized protein OS=Morus notabilis GN=L484_003360 PE=4 SV=1 - [W9QPZ8_9ROSA]	15.8	0.0248	1	1	1	1	727	81.6	5.81
W9S498	Uncharacterized protein OS=Morus notabilis GN=L484_003380 PE=3 SV=1 - [W9S498_9ROSA]	38.73	0.0262	1	1	1	3	648	72.4	5.44
W9S9J7	Uncharacterized protein OS=Morus notabilis GN=L484_003426 PE=4 SV=1 - [W9S9J7_9ROSA]	32.84	0.066	1	1	1	3	197	21.1	7.34
W9RDF9	Uncharacterized protein OS=Morus notabilis GN=L484_003561 PE=3 SV=1 - [W9RDF9_9ROSA]	467.51	0.295	2	6	9	95	444	47.9	5.8
W9RP12	Uncharacterized protein OS=Morus notabilis GN=L484_003616 PE=3 SV=1 - [W9RP12_9ROSA]	168.08	0.1394	3	2	4	27	330	35.2	5.26
W9R3C2	Uncharacterized protein OS=Morus notabilis GN=L484_003633 PE=4 SV=1 - [W9R3C2_9ROSA]	35.06	0.0258	1	1	1	1	349	40.4	8.41
W9RJ27	Uncharacterized protein OS=Morus notabilis GN=L484_003952 PE=4 SV=1 - [W9RJ27_9ROSA]	37.37	0.0474	1	1	1	5	190	20.9	5.78
W9RAX3	Uncharacterized protein OS=Morus notabilis GN=L484_004111 PE=3 SV=1 - [W9RAX3_9ROSA]	97.89	0.0959	1	4	4	6	438	50	4.6
W9R520	Uncharacterized protein OS=Morus notabilis GN=L484_004272 PE=4 SV=1 - [W9R520_9ROSA]	40.06	0.0265	2	1	1	2	339	39.3	8.1
W9SID3	Uncharacterized protein OS=Morus notabilis GN=L484_004387 PE=4 SV=1 - [W9SID3_9ROSA]	72.8	0.15	1	3	3	4	280	29.6	8.32
W9S5M3	Uncharacterized protein OS=Morus notabilis GN=L484_004891 PE=4 SV=1 - [W9S5M3_9ROSA]	35.1	0.0323	3	1	1	2	217	23.5	6.4
W9RTJ5	Uncharacterized protein OS=Morus notabilis GN=L484_005113 PE=3 SV=1 - [W9RTJ5_9ROSA]	36.76	0.014	1	1	1	2	571	64	9.33
W9QC63	Uncharacterized protein OS=Morus notabilis GN=L484_005188 PE=4 SV=1 - [W9QC63_9ROSA]	176.37	0.1283	1	6	6	16	343	39.8	9.69
W9S3E0	Uncharacterized protein OS=Morus notabilis GN=L484_007779 PE=4 SV=1 - [W9S3E0_9ROSA]	68.76	0.1447	1	1	1	7	152	17.2	8.15
W9S5W3	Uncharacterized protein OS=Morus notabilis GN=L484_008195 PE=4 SV=1 - [W9S5W3_9ROSA]	67.57	0.0326	6	3	4	4	1505	168.9	6.19
W9RNQ0	Uncharacterized protein OS=Morus notabilis GN=L484_008304 PE=4 SV=1 - [W9RNQ0_9ROSA]	378.19	0.1354	1	9	9	52	635	72	4.74
W9R8T3	Uncharacterized protein OS=Morus notabilis GN=L484_008699 PE=3 SV=1 - [W9R8T3_9ROSA]	189.53	0.2426	1	4	8	14	371	39.7	9.22
W9QX35	Uncharacterized protein OS=Morus notabilis GN=L484_008883 PE=4 SV=1 - [W9QX35_9ROSA]	43.08	0.0206	1	1	1	3	437	48.9	9.25
W9RQB8	Uncharacterized protein OS=Morus notabilis GN=L484_009014 PE=4 SV=1 - [W9RQB8_9ROSA]	112.87	0.1728	1	4	4	5	272	29.5	6.07
W9R374	Uncharacterized protein OS=Morus notabilis GN=L484_009331 PE=4 SV=1 - [W9R374_9ROSA]	131.68	0.0355	1	4	4	7	1381	155.2	4.94
W9QFI2	Uncharacterized protein OS=Morus notabilis GN=L484_009345 PE=4 SV=1 - [W9QFI2_9ROSA]	39.06	0.0209	1	1	2	2	765	83.3	5.31
W9RU12	Uncharacterized protein OS=Morus notabilis GN=L484_010046 PE=4 SV=1 - [W9RU12_9ROSA]	40.67	0.0133	1	1	1	1	527	57.2	8.1
W9RY76	Uncharacterized protein OS=Morus notabilis GN=L484_010148 PE=4 SV=1 - [W9RY76_9ROSA]	33.44	0.0155	2	1	1	1	387	43.5	7.52
W9RSS2	Uncharacterized protein OS=Morus notabilis GN=L484_010225 PE=4 SV=1 - [W9RSS2_9ROSA]	43.35	0.0914	1	1	1	2	175	19.6	5.57
W9R5K3	Uncharacterized protein OS=Morus notabilis GN=L484_010535 PE=4 SV=1 - [W9R5K3_9ROSA]	184.12	0.2014	1	5	5	12	288	31.6	9.38
W9QZB0	Uncharacterized protein OS=Morus notabilis GN=L484_010620 PE=4 SV=1 - [W9QZB0_9ROSA]	38.43	0.2623	2	1	1	1	61	6.7	4.78
W9SP00	Uncharacterized protein OS=Morus notabilis GN=L484_010673 PE=4 SV=1 - [W9SP00_9ROSA]	49.41	0.0354	1	1	1	6	254	27.2	8.65
W9SIL0	Uncharacterized protein OS=Morus notabilis GN=L484_010796 PE=4 SV=1 - [W9SIL0_9ROSA]	20.09	0.0749	1	1	1	2	267	29.5	8.28
W9RX75	Uncharacterized protein OS=Morus notabilis GN=L484_011237 PE=4 SV=1 - [W9RX75_9ROSA]	51.95	0.0356	1	1	1	15	253	26.8	7.85
W9RH39	Uncharacterized protein OS=Morus notabilis GN=L484_011973 PE=4 SV=1 - [W9RH39_9ROSA]	25.8	0.0287	1	1	1	1	314	34.6	9.57
W9R7A6	Uncharacterized protein OS=Morus notabilis GN=L484_012156 PE=4 SV=1 - [W9R7A6_9ROSA]	40.99	0.1477	1	2	2	3	149	16.5	7.44
W9SHM5	Uncharacterized protein OS=Morus notabilis GN=L484_012638 PE=3 SV=1 - [W9SHM5_9ROSA]	433.53	0.1535	2	12	12	20	925	100.6	8.68
W9QYW1	Uncharacterized protein OS=Morus notabilis GN=L484_013059 PE=4 SV=1 - [W9QYW1_9ROSA]	93.62	0.1591	1	2	2	3	132	15	6.79
W9S8D5	Uncharacterized protein OS=Morus notabilis GN=L484_013333 PE=4 SV=1 - [W9S8D5_9ROSA]	42.04	0.0279	1	1	1	1	251	27	6.13
W9RC16	Uncharacterized protein OS=Morus notabilis GN=L484_014298 PE=4 SV=1 - [W9RC16_9ROSA]	38.81	0.0227	1	1	1	1	528	59	5.35
W9RC36	Uncharacterized protein OS=Morus notabilis GN=L484_014324 PE=4 SV=1 - [W9RC36_9ROSA]	87.98	0.0745	1	2	2	7	255	27.6	9.25
W9QJF2	Uncharacterized protein OS=Morus notabilis GN=L484_014443 PE=3 SV=1 - [W9QJF2_9ROSA]	34.02	0.0308	1	1	1	3	390	42.4	6.38
W9SB70	Uncharacterized protein OS=Morus notabilis GN=L484_014667 PE=3 SV=1 - [W9SB70_9ROSA]	163.8	0.0622	1	5	5	19	932	103	6.44
W9SAW1	Uncharacterized protein OS=Morus notabilis GN=L484_015671 PE=4 SV=1 - [W9SAW1_9ROSA]	51.95	0.0364	3	1	1	14	247	26.4	9.23
W9S647	Uncharacterized protein OS=Morus notabilis GN=L484_016307 PE=4 SV=1 - [W9S647_9ROSA]	41.34	0.0104	1	1	1	2	766	85	7.05
W9QTJ4	Uncharacterized protein OS=Morus notabilis GN=L484_016604 PE=3 SV=1 - [W9QTJ4_9ROSA]	63.38	0.0833	1	1	2	3	216	23.7	8.81
W9RXE3	Uncharacterized protein OS=Morus notabilis GN=L484_016650 PE=4 SV=1 - [W9RXE3_9ROSA]	78.04	0.0631	5	1	1	8	222	24.7	6.55
W9RQ50	Uncharacterized protein OS=Morus notabilis GN=L484_016699 PE=4 SV=1 - [W9RQ50_9ROSA]	47.04	0.1078	1	2	2	2	167	18.8	8.53
W9RQ57	Uncharacterized protein OS=Morus notabilis GN=L484_016709 PE=4 SV=1 - [W9RQ57_9ROSA]	44.04	0.0606	1	1	1	2	198	22	7.58
W9R629	Uncharacterized protein OS=Morus notabilis GN=L484_016732 PE=4 SV=1 - [W9R629_9ROSA]	220.53	0.0779	2	7	8	12	989	110.7	6.33
W9QLC8	Uncharacterized protein OS=Morus notabilis GN=L484_017496 PE=4 SV=1 - [W9QLC8_9ROSA]	97.56	0.1395	1	3	3	10	294	32	8.56
W9RN97	Uncharacterized protein OS=Morus notabilis GN=L484_017591 PE=4 SV=1 - [W9RN97_9ROSA]	27.21	0.0545	1	1	1	1	202	22.9	7.5
W9S8D8	Uncharacterized protein OS=Morus notabilis GN=L484_017629 PE=4 SV=1 - [W9S8D8_9ROSA]	31.8	0.0074	1	1	1	1	1085	118.2	5.62
W9R0G1	Uncharacterized protein OS=Morus notabilis GN=L484_017847 PE=4 SV=1 - [W9R0G1_9ROSA]	63.97	0.1765	1	3	3	3	187	19.7	8.85
W9QYC5	Uncharacterized protein OS=Morus notabilis GN=L484_018412 PE=4 SV=1 - [W9QYC5_9ROSA]	101.7	0.0668	2	2	2	3	389	41.2	8.65
W9QH07	Uncharacterized protein OS=Morus notabilis GN=L484_018565 PE=4 SV=1 - [W9QH07_9ROSA]	44.73	0.0388	3	1	1	3	309	33.8	7.03
W9RGB7	Uncharacterized protein OS=Morus notabilis GN=L484_018723 PE=4 SV=1 - [W9RGB7_9ROSA]	25.52	0.0333	1	1	1	1	270	29.3	7.34
W9SBF2	Uncharacterized protein OS=Morus notabilis GN=L484_019091 PE=4 SV=1 - [W9SBF2_9ROSA]	90.3	0.0295	1	3	3	4	1119	124.1	4.91
W9RB21	Uncharacterized protein OS=Morus notabilis GN=L484_019349 PE=4 SV=1 - [W9RB21_9ROSA]	46.11	0.0275	1	1	1	2	291	30.3	11.28
W9QDE6	Uncharacterized protein OS=Morus notabilis GN=L484_019696 PE=3 SV=1 - [W9QDE6_9ROSA]	52.69	0.0098	1	1	1	2	1121	128.8	6.52
W9SHW3	Uncharacterized protein OS=Morus notabilis GN=L484_019891 PE=4 SV=1 - [W9SHW3_9ROSA]	27.17	0.0156	1	1	1	1	448	50.4	9.39
W9QXF5	Uncharacterized protein OS=Morus notabilis GN=L484_019987 PE=4 SV=1 - [W9QXF5_9ROSA]	78.51	0.0829	2	3	3	4	579	64.6	5.1
W9RN73	Uncharacterized protein OS=Morus notabilis GN=L484_020358 PE=3 SV=1 - [W9RN73_9ROSA]	45.75	0.0299	1	1	1	11	402	42.2	8.87
W9SIH0	Uncharacterized protein OS=Morus notabilis GN=L484_021269 PE=4 SV=1 - [W9SIH0_9ROSA]	53.23	0.0929	1	2	2	4	323	34.7	8.72
W9RHF1	Uncharacterized protein OS=Morus notabilis GN=L484_021397 PE=4 SV=1 - [W9RHF1_9ROSA]	24.56	0.0272	1	1	1	3	294	33.2	5.21
W9RXQ6	Uncharacterized protein OS=Morus notabilis GN=L484_021586 PE=4 SV=1 - [W9RXQ6_9ROSA]	115.96	0.0393	1	4	4	9	968	105.3	5.27
W9R5R7	Uncharacterized protein OS=Morus notabilis GN=L484_022675 PE=3 SV=1 - [W9R5R7_9ROSA]	182.42	0.1659	2	3	3	28	217	22.8	8.98
W9RK30	Uncharacterized protein OS=Morus notabilis GN=L484_023007 PE=3 SV=1 - [W9RK30_9ROSA]	29.54	0.0263	1	1	1	1	266	29.8	8.44
W9RLB4	Uncharacterized protein OS=Morus notabilis GN=L484_023123 PE=4 SV=1 - [W9RLB4_9ROSA]	31.85	0.0109	1	1	1	4	643	72.3	8.81
W9RGH7	Uncharacterized protein OS=Morus notabilis GN=L484_023627 PE=4 SV=1 - [W9RGH7_9ROSA]	87.63	0.145	1	2	2	5	200	22.2	8.68
W9RS34	Uncharacterized protein OS=Morus notabilis GN=L484_023651 PE=4 SV=1 - [W9RS34_9ROSA]	109.84	0.1524	1	3	3	5	164	18.3	8.09
W9RLT9	Uncharacterized protein OS=Morus notabilis GN=L484_024122 PE=3 SV=1 - [W9RLT9_9ROSA]	66.1	0.0944	1	1	2	3	233	25.7	6.34
W9S576	Uncharacterized protein OS=Morus notabilis GN=L484_024410 PE=3 SV=1 - [W9S576_9ROSA]	28.35	0.0382	1	1	1	1	262	29.5	5.24
W9R4X1	Uncharacterized protein OS=Morus notabilis GN=L484_024722 PE=4 SV=1 - [W9R4X1_9ROSA]	29.6	0.0164	1	1	1	2	916	98	6.19
W9RUC9	Uncharacterized protein OS=Morus notabilis GN=L484_025221 PE=3 SV=1 - [W9RUC9_9ROSA]	824.14	0.5517	3	1	17	265	377	41.6	5.49
W9RJ66	Uncharacterized protein OS=Morus notabilis GN=L484_025588 PE=3 SV=1 - [W9RJ66_9ROSA]	128.54	0.0618	1	2	2	5	340	37.1	6.87
W9RJH0	Uncharacterized protein OS=Morus notabilis GN=L484_025667 PE=4 SV=1 - [W9RJH0_9ROSA]	25.58	0.0591	1	1	1	1	254	28	6.44
W9RFL8	Uncharacterized protein OS=Morus notabilis GN=L484_025925 PE=3 SV=1 - [W9RFL8_9ROSA]	61.75	0.0155	1	1	1	5	839	92.9	7.59
W9RBV8	Uncharacterized protein OS=Morus notabilis GN=L484_027033 PE=3 SV=1 - [W9RBV8_9ROSA]	94.15	0.0766	2	3	3	9	418	47.7	6.67
W9QUK0	Uncharacterized protein OS=Morus notabilis GN=L484_027242 PE=4 SV=1 - [W9QUK0_9ROSA]	40.73	0.0738	2	1	1	2	122	14.1	8.54
W9SWA5	Uncharacterized protein OS=Morus notabilis GN=L484_028046 PE=4 SV=1 - [W9SWA5_9ROSA]	21.14	0.0563	1	1	1	1	160	17.1	9.33
W9R5C1	Universal stress protein A-like protein OS=Morus notabilis GN=L484_004201 PE=4 SV=1 - [W9R5C1_9ROSA]	37.21	0.0482	1	1	1	3	166	18.4	6.52
W9SLX9	Universal stress protein A-like protein OS=Morus notabilis GN=L484_007710 PE=4 SV=1 - [W9SLX9_9ROSA]	38.92	0.0651	1	1	1	1	169	17.8	6.89
c23066_g1_i1	unkow protein	20.09	0.0758	1	1	1	2	264	29	8.4
c38909_g1_i1	unkow protein	20.12	0.0469	1	1	1	1	256	28.3	9.55
c40267_g1_i1	unkow protein	20.58	0.1182	1	1	1	1	220	24.5	8.31
c40905_g3_i1	unkow protein	20.95	0.016	1	1	1	1	815	92.3	6.51
c42370_g1_i1	unkow protein	21.14	0.0203	1	1	1	2	493	52.3	5.63
c20373_g1_i1	unkow protein	21.28	0.0331	2	1	1	1	181	21.3	6.33
c45270_g1_i1	unkow protein	23.48	0.0324	1	1	1	1	432	48.6	8.57
c32629_g1_i1	unkow protein	27.04	0.0754	1	1	1	1	305	33.8	9.33
c24917_g1_i1	unkow protein	27.13	0.0319	1	1	1	2	313	36	7.08
c25836_g1_i1	unkow protein	27.17	0.0156	1	1	1	2	449	50.7	9.36
c46684_g2_i2	unkow protein	27.73	0.0127	2	1	1	1	472	54.5	7.4
c15215_g1_i1	unkow protein	27.85	0.0365	1	1	1	1	274	30.5	5.39
c28568_g1_i1	unkow protein	28.28	0.0246	1	1	1	2	325	36.3	7.15
c20735_g1_i1	unkow protein	28.67	0.1028	1	1	1	1	107	12.4	8.75
c36314_g1_i1	unkow protein	28.68	0.0731	1	1	1	1	260	29.4	8.06
c25327_g1_i1	unkow protein	30.07	0.0543	1	1	1	1	184	20.3	7.43
c32247_g1_i1	unkow protein	33.49	0.1111	1	1	1	1	171	19.2	5.34
c40844_g1_i1	unkow protein	34.88	0.0718	1	1	1	1	195	22.2	5.34
c32120_g2_i1	unkow protein	35.1	0.0357	3	1	1	2	196	21.3	8.97
c43124_g2_i2	unkow protein	36	0.033	1	1	1	1	182	20.2	7.99
c760_g1_i1	unkow protein	37.36	0.0482	1	1	1	1	228	25.3	6.29
c53516_g2_i1	unkow protein	38.55	0.2041	1	2	2	2	196	21.3	9.09
c43287_g1_i1	unkow protein	38.81	0.0272	2	1	1	1	441	49.6	5.76
c42254_g1_i1	unkow protein	38.92	0.0482	1	1	1	1	228	24.6	9.13
c53434_g1_i1	unkow protein	39.82	0.1191	1	2	2	3	277	30.3	5.78
c39762_g1_i1	unkow protein	40.73	0.0738	2	1	1	2	122	14	8.54
c38764_g2_i1	unkow protein	41.25	0.0483	1	1	1	2	207	22.8	5.85
c4872_g1_i1	unkow protein	42.24	0.0367	1	1	1	3	245	26.4	7.81
c45337_g1_i1	unkow protein	42.32	0.122	2	1	1	4	123	14	6.15
c47600_g1_i1	unkow protein	45.82	0.037	1	1	2	3	486	55.7	9.58
c25846_g2_i1	unkow protein	46.07	0.0833	1	1	1	1	168	18.2	9.36
c40254_g3_i2	unkow protein	46.81	0.1212	1	1	1	2	132	14.9	6.14
c72968_g1_i1	unkow protein	49.93	0.0837	1	1	1	1	215	23	9.31
c47518_g1_i1	unkow protein	50.18	0.1867	1	2	2	4	150	16.2	5.97
c35696_g1_i1	unkow protein	55.63	0.0714	1	2	2	2	252	27.3	6.79
c40254_g4_i1	unkow protein	56.9	0.0733	1	2	2	4	273	29.8	8.82
c31842_g1_i1	unkow protein	57	0.1746	1	2	2	2	189	21.3	9.01
c41419_g1_i1	unkow protein	59.84	0.1159	1	2	2	3	276	30.2	8.27
c36229_g1_i1	unkow protein	61.65	0.0068	1	1	1	1	1621	176.3	8.28
c42404_g1_i1	unkow protein	62.39	0.1414	1	2	2	11	191	21.2	4.93
c45423_g2_i1	unkow protein	65.15	0.1462	2	1	2	6	130	13.8	5.36
c11234_g1_i1	unkow protein	68.02	0.0805	1	3	3	3	410	46.2	5.17
c22641_g1_i1	unkow protein	68.95	0.0828	1	1	1	3	169	18.3	6.13
c29867_g2_i2	unkow protein	71.65	0.165	2	2	2	2	200	23.2	5.33
c18817_g1_i1	unkow protein	74.51	0.0556	1	2	2	2	522	59	6.58
c78551_g1_i1	unkow protein	78.4	0.2434	1	3	3	3	189	21	5.08
c32394_g1_i6	unkow protein	79.69	0.0423	5	2	2	4	544	58	6.04
c66780_g1_i1	unkow protein	80.05	0.2564	1	2	2	7	117	13	7.12
c65843_g1_i1	unkow protein	88.16	0.073	1	3	3	5	411	47.2	5.31
c18978_g1_i1	unkow protein	90.22	0.0963	1	3	3	7	322	34.6	9.52
c41415_g3_i1	unkow protein	92.87	0.3665	1	3	3	5	161	17.4	7.56
c59619_g1_i1	unkow protein	96.48	0.093	1	3	3	6	355	38.6	9.25
c45958_g11_i4	unkow protein	96.92	0.1154	2	2	2	10	260	29.7	4.94
c31408_g2_i1	unkow protein	99.11	0.1121	5	5	6	7	705	78.2	5.15
c36466_g1_i1	unkow protein	108.63	0.1567	1	2	2	2	217	23.6	5.01
c31091_g1_i1	unkow protein	110.22	0.2774	1	4	4	11	155	17.6	5.74
c44195_g1_i1	unkow protein	111.95	0.2069	1	3	3	7	232	25.2	9.23
c45515_g22_i1	unkow protein	121.17	0.1992	2	3	3	11	256	27.9	6.06
c42563_g1_i1	unkow protein	130.87	0.09	1	3	3	5	400	44.4	4.77
c22961_g1_i1	unkow protein	131.95	0.187	1	3	3	6	230	26	8.9
c46315_g10_i1	unkow protein	142.23	0.1827	3	5	5	13	197	23.1	10.37
c9259_g1_i1	unkow protein	146.86	0.1411	1	4	4	16	326	36.9	5.95
c53473_g1_i1	unkow protein	147.78	0.1136	1	4	4	5	352	38	5.9
c32233_g1_i1	unkow protein	161.58	0.2692	1	4	4	10	182	20.1	7.87
c24822_g1_i1	unkow protein	172.6	0.1775	1	7	7	14	479	55.9	7.02
c29556_g1_i1	unkow protein	181.41	0.1429	1	4	4	20	266	28.6	4.83
c53461_g1_i1	unkow protein	189.6	0.2619	1	5	5	20	210	23.1	7.96
c45337_g1_i3	unkow protein	233.72	0.1145	3	5	6	12	594	67.2	6.49
c43623_g1_i1	unkow protein	263.24	0.1971	1	5	5	13	340	38	5.55
c32080_g2_i1	unkow protein	368.43	0.4174	1	11	11	32	333	36.8	5.11
c15642_g1_i1	unkow protein	395.04	0.4942	1	8	9	39	172	19.3	6.05
c43756_g1_i1	unkow protein	426.16	0.3	1	11	11	74	440	47.2	8.91
c41105_g1_i1	unkow protein	560.02	0.1616	1	19	19	47	1380	154.3	4.87
c37932_g1_i1	unkow protein	673.29	0.7622	1	15	16	85	164	18.4	6.8
c59663_g1_i1	unkow protein	798.28	0.5856	1	16	16	293	374	40.4	8.98
c38494_g2_i1	unkow protein	886.58	0.4533	1	16	16	641	364	40	6.98
c37955_g3_i1	UPF0553 protein [Dictyostelium discoideum]	77.43	0.0727	1	2	2	2	454	49.7	6
c53492_g1_i1	Uridine 5'-monophosphate synthase; Short=UMP synthase; Includes: Orotate phosphoribosyltransferase; Short=OPRTase; Includes: RecName: Ful	35.41	0.0208	1	1	1	1	480	52.1	7.53
c42090_g1_i1	UTP--glucose-1-phosphate uridylyltransferase; AltName: Full=UDP-glucose pyrophosphorylase; Short=UDPGP; Short=UGPase [Solanum tuberosum]	776.94	0.4444	1	18	18	155	477	52.3	5.41
c59917_g1_i1	Vacuolar protein sorting-associated protein 20 homolog 1; Short=AtVPS20-1; AltName: Full=Charged multivesicular body protein 6 homolog 1; AltName: Fu	25.76	0.0313	1	1	1	7	224	24.9	4.84
c47424_g2_i1	Vacuolar protein sorting-associated protein 29; AltName: Full=Protein MAIGO 1; AltName: Full=Vesicle protein sorting 29 [Arabidopsis thaliana]	84.3	0.0733	1	1	1	2	191	21.2	6.51
c24748_g1_i2	Vacuolar protein sorting-associated protein 35A; AltName: Full=Protein ZIG SUPPRESSOR 3; AltName: Full=Vesicle protein sorting 35A [Arabidopsis thali	27.52	0.0212	2	1	1	1	613	68.6	5.21
c46780_g6_i1	Vacuolar protein sorting-associated protein 4; AltName: Full=DOA4-independent degradation protein 6; AltName: Full=Protein END13; AltName: Full=Vacuola	38.61	0.0416	3	1	1	3	433	48.6	9.07
c9811_g1_i1	Vacuolar proton ATPase a3; AltName: Full=V-type proton ATPase 95 kDa subunit a isoform 3; Short=V-ATPase 95 kDa isoform a3; AltName: Full=Vacuolar pr	191.29	0.0792	1	5	5	8	821	93.6	6
W9S8N8	Vacuolar-sorting receptor 3 OS=Morus notabilis GN=L484_003665 PE=4 SV=1 - [W9S8N8_9ROSA]	27.02	0.0127	1	1	1	1	631	69.9	5.47
c46768_g1_i1	Valine--tRNA ligase; AltName: Full=Valyl-tRNA synthetase; Short=ValRS [Arabidopsis thaliana]	66.9	0.0333	1	3	3	3	1050	120.2	6.27
c72165_g1_i1	VAMP-like protein YKT61; Short=AtYKT61; AltName: Full=Geranylgeranylated protein 1; Short=AtGP1; Flags: Precursor [Arabidopsis thaliana]	88.54	0.1156	1	2	2	3	199	22.6	7.36
c43382_g1_i1	Vegetative incompatibility protein HET-E-1	37.35	0.0307	1	1	1	1	391	42	4.54
c46563_g2_i1	Vesicle-associated membrane protein 711; Short=AtVAMP711; AltName: Full=v-SNARE synaptobrevin 7C; Short=AtVAMP7C [Arabidopsis thaliana]	40.61	0.15	1	2	2	3	220	25.1	9.63
W9RJA1	Vesicle-associated membrane protein 713 OS=Morus notabilis GN=L484_008500 PE=3 SV=1 - [W9RJA1_9ROSA]	22.12	0.0591	1	1	1	1	220	25.1	9.63
c47401_g2_i1	Vesicle-associated membrane protein 722; Short=AtVAMP722; AltName: Full=Synaptobrevin-related protein 1 [Arabidopsis thaliana]	53.65	0.0814	2	2	2	3	221	24.8	8.57
c42201_g1_i1	Vesicle-fusing ATPase; AltName: Full=N-ethylmaleimide-sensitive fusion protein; AltName: Full=Vesicular-fusion protein NSF [Arabidopsis thaliana]	137.2	0.0659	1	4	4	6	743	81.3	6.46
c40574_g1_i1	Vicianin hydrolase; Short=VH; Flags: Precursor	850.61	0.4103	15	19	20	300	524	59.7	8.84
c41610_g1_i1	Villin-2 [Arabidopsis thaliana]	279.53	0.1411	1	10	12	20	978	107	5.6
c45048_g1_i1	Villin-4 [Arabidopsis thaliana]	405.1	0.1698	1	13	15	24	960	107.4	6.46
c36132_g1_i1	V-type proton ATPase catalytic subunit A; Short=V-ATPase subunit A; AltName: Full=V-ATPase 69 kDa subunit; AltName: Full=Vacuolar proton pump subunit	717.1	0.4157	1	20	20	115	623	68.8	5.66
W9R0X8	V-type proton ATPase subunit a OS=Morus notabilis GN=L484_026914 PE=3 SV=1 - [W9R0X8_9ROSA]	51.32	0.0123	1	1	1	2	814	92.5	6.2
c18837_g1_i1	V-type proton ATPase subunit B 1; Short=V-ATPase subunit B 1; AltName: Full=Vacuolar proton pump subunit B 1	627.95	0.4385	1	15	15	71	488	54.2	5.19
c5181_g2_i1	V-type proton ATPase subunit C; Short=V-ATPase subunit C; AltName: Full=Vacuolar H(+)-ATPase subunit C; AltName: Full=Vacuolar proton pump subunit C [	140.47	0.2033	1	6	6	14	423	48.3	7.75
c42498_g1_i1	V-type proton ATPase subunit d2; Short=V-ATPase subunit d2; AltName: Full=Vacuolar H(+)-ATPase subunit d isoform 2; AltName: Full=Vacuolar proton pum	117.49	0.1058	1	3	3	7	416	47.9	5.15
c31913_g1_i1	V-type proton ATPase subunit E; Short=V-ATPase subunit E; AltName: Full=ClVE-1; AltName: Full=Vacuolar proton pump subunit E	400.76	0.4435	1	8	8	56	230	26.2	6.43
W9QYJ7	V-type proton ATPase subunit H OS=Morus notabilis GN=L484_019660 PE=4 SV=1 - [W9QYJ7_9ROSA]	185	0.0971	1	4	4	10	453	51.4	7.66
W9QL95	V-type proton ATPase subunit OS=Morus notabilis GN=L484_006060 PE=3 SV=1 - [W9QL95_9ROSA]	412.94	0.2558	1	10	10	36	563	62.9	5.24
c72123_g1_i1	Xaa-Pro aminopeptidase 1; AltName: Full=Aminoacylproline aminopeptidase; AltName: Full=Cytosolic aminopeptidase P; AltName: Full=Soluble aminopeptidase	99.44	0.1082	1	4	4	6	638	71.1	5.68
c47150_g2_i1	Xanthine dehydrogenase [Oryza sativa Japonica Group]	38.43	0.0117	1	1	1	1	1371	150.5	6.86
c66941_g1_i1	Xanthoxin dehydrogenase; AltName: Full=Protein GLUCOSE INSENSITIVE 1; AltName: Full=Protein IMPAIRED SUCROSE INDUCTION 4; AltName: Full=Protein SALOBR	20.74	0.0605	1	1	1	1	281	29.6	6.37
c72052_g1_i1	Xylose isomerase [Arabidopsis thaliana]	113.27	0.1197	1	4	4	5	476	53.1	5.49
c47648_g1_i1	Zeta-carotene desaturase, chloroplastic/chromoplastic; AltName: Full=9,9'-di-cis-zeta-carotene desaturase; AltName: Full=Carotene 7,8-desaturase; Flags	49.58	0.0577	1	1	1	2	312	33.7	5.41
W9RR24	ZmSiR protein OS=Morus notabilis GN=L484_015306 PE=4 SV=1 - [W9RR24_9ROSA]	41.44	0.042	1	2	2	2	690	77.3	9.17
